# Supplementary material for: Deconvolution of the epigenetic age discloses distinct inter-personal variability in epigenetic aging patterns
Source: Epigenetics Chromatin. 2022 Mar 7;15:9. doi: 10.1186/s13072-022-00441-y (PMC8900303; doi:10.1186/s13072-022-00441-y)
Supplement: Supplementary file 2 — Additional file 2. The age contribution, in years, for each of the 353 CpG sites comprising Horvath's clock, for each of the 1441 individuals. [file 13072_2022_441_MOESM2_ESM.xlsx]

## Sheet: Sheet1
GSM#	Epi_Age	Gender	Age	cg00075967	cg00091693	cg00168942	cg00374717	cg00431549	cg00436603	cg00864867	cg00945507	cg01027739	cg01027805	cg01234063	cg01262913	cg01353448	cg01407797	cg01459453	cg01485645	cg01511567	cg01560871	cg01570885	cg01584473	cg01644850	cg01656216	cg01820374	cg01873645	cg01968178	cg02047577	cg02071305	cg02085507	cg02154074	cg02217159	cg02275294	cg02331561	cg02332492	cg02335441	cg02364642	cg02388150	cg02479575	cg02489552	cg02580606	cg02654291	cg02827112	cg02972551	cg03019000	cg03103192	cg03167275	cg03270204
GSM1007141	43.7228	M	47	2.19629	-0.029052	-1.38623	0.093562	-0.961555	0.00490308	1.93523	0.221165	0.158455	-0.200468	-0.0950348	-0.0872688	2.81045	-0.674003	-4.96671	-0.0464955	-3.11754	-0.550155	-0.324223	1.56912	0.0867015	0.636512	-2.57308	-0.407542	0.962743	-0.320482	-0.268237	0.0800797	0.0719553	-0.186171	-0.46543	0.0677739	1.08468	-0.116729	-0.134408	1.47986	0.814455	0.918966	6.24299	1.60384	0.0669462	0.518874	-6.97238	0.302423	-0.728634	0.238399
GSM1007151	47.2753	M	41	2.12516	-0.0280506	-1.27042	0.0944298	-0.519244	0.00451166	3.00293	0.155206	0.193091	-0.2417	-0.092451	-0.0797717	2.77774	-0.836824	-4.67127	-0.0677456	-1.97003	-0.578276	-0.274239	1.60537	0.0570623	0.619509	-2.10468	-0.524411	1.19694	-0.400558	-0.249148	0.0625814	0.0328495	-0.159834	-0.254058	0.0717019	1.18248	-0.173361	-0.109977	2.03603	0.918752	0.960356	6.00005	1.37238	0.0598696	0.642951	-7.18611	0.237983	-0.776895	0.250541
GSM1007154	37.7144	F	49	1.89259	-0.0300124	-1.42331	0.0958601	-0.818145	0.00468137	1.98647	0.412419	0.120389	-0.182942	-0.084229	-0.0955205	3.29541	-0.672171	-4.93653	-0.060751	-2.82633	-0.566179	-0.291509	1.61527	0.0792053	0.612835	-1.56105	-0.423446	1.70215	-0.326366	-0.269523	0.0766984	0.0380737	-0.119565	-0.434158	0.0614817	1.17156	-0.158385	-0.127667	2.18814	1.13093	0.897637	6.17816	1.39711	0.102707	0.650719	-7.08264	0.261769	-0.742372	0.247481
GSM1007156	43.0963	M	43	2.06811	-0.0289047	-1.19242	0.0945974	-0.739385	0.00446178	1.69494	0.230419	0.150564	-0.251548	-0.0785768	-0.0643131	2.91843	-0.516258	-5.84056	-0.0600692	-2.20247	-0.635321	-0.321844	1.58669	0.124776	0.59991	-2.37734	-0.57398	1.58736	-0.296614	-0.206257	0.0645429	0.0455687	-0.162837	-0.361576	0.0689985	1.09349	-0.103984	-0.145014	2.37773	1.22248	0.814165	6.14571	1.4704	0.0468291	0.584849	-6.73944	0.28968	-1.07486	0.248076
GSM1007158	7.7318	M	42	0.134459	-0.0375104	-0.099713	0.00514381	-0.125614	0.000214312	2.03848	0.0406061	0.0808199	-0.152123	-0.047144	-0.0280851	4.42989	-7.19368	-0.245198	-0.0257615	-0.806712	-0.748579	-0.0216794	0.0886566	0.0744418	0.0461667	-0.255644	-0.401154	1.59895	-0.168375	-0.041867	0.00566244	0.830843	-0.0569469	-0.181611	1.75657e-19	1.17655	-0.133729	-0.0160928	0.460159	1.21536	3.00422e-07	6.53065	0.115633	0.0535405	8.9531	-0.514803	0.0205707	-10.2588	0.272457
GSM1007160	40.6384	F	44	1.96463	-0.0293181	-1.29072	0.09604	-0.762851	0.00488849	1.9638	0.346096	0.199052	-0.173336	-0.112586	-0.0650698	2.91295	-0.877976	-5.59251	-0.0534208	-3.34848	-0.606522	-0.301192	1.61072	0.0596164	0.662433	-1.77593	-0.443827	0.887536	-0.386629	-0.264493	0.0774522	0.0636033	-0.165655	-0.335817	0.0594716	1.13882	-0.152372	-0.178509	2.28046	0.643323	0.877271	6.16337	1.3525	0.0725806	0.586288	-6.01904	0.234066	-0.933434	0.237642
GSM1007161	48.3435	M	46	2.11187	-0.0289131	-1.4603	0.0950181	-0.42861	0.00420774	2.02281	0.11671	0.156339	-0.198472	-0.0900429	-0.0634983	2.59206	-1.08887	-4.80661	-0.0585509	-3.04712	-0.628701	-0.322543	1.61904	0.0778892	0.660596	-3.53757	-0.415747	1.38888	-0.350795	-0.241318	0.0581451	0.0883188	-0.076435	-0.379091	0.0774962	1.09302	-0.122051	-0.133369	1.81778	0.829467	0.91938	6.2052	1.57394	0.0688933	0.430939	-6.44658	0.293732	-0.633088	0.250188
GSM1007167	45.9053	M	47	2.26128	-0.0301429	-1.44267	0.0972099	-0.645459	0.0043752	1.6881	0.130795	0.151825	-0.223559	-0.0937812	-0.0664338	3.39983	-0.692315	-5.34429	-0.059045	-1.63563	-0.546911	-0.277962	1.59166	0.0810973	0.61808	-1.7283	-0.313608	1.26366	-0.301719	-0.298149	0.0648041	0.0493426	-0.123993	-0.421216	0.0484703	1.18836	-0.128429	-0.101465	2.03511	1.00716	0.871248	6.27483	1.28043	0.0726512	0.63761	-6.61916	0.312568	-0.778937	0.24862
GSM1007173	22.4194	F	46	0.152743	-0.00277553	-0.303421	0.00224795	-0.123958	0.000206408	1.67351	0.0461696	0.0571398	-0.10088	-0.0141144	-0.0619536	0.186521	-0.399756	-0.461029	-1.62787e-09	-0.531763	-0.0672276	-0.0333188	0.0848137	0.0873963	0.075932	-0.103427	-1.37426	1.67462	-1.10033	-0.0605473	0.00712289	0.0667248	-0.130717	-0.438812	0.175948	0.171029	-0.116263	-0.0128437	1.56855	1.41819	0.0924982	0.33343	0.06242	0.0231621	2.14856	-0.431242	0.0177646	-0.467841	0.00813402
GSM1007191	42.9467	F	43	1.91191	-0.0306066	-1.39997	0.0985391	-0.71503	0.00433837	3.06617	0.369054	0.158197	-0.198336	-0.0878115	-0.0940983	2.79017	-0.752564	-4.85797	-0.0478926	-2.69322	-0.631987	-0.341974	1.55279	0.0810269	0.692168	-2.22636	-0.43009	1.37458	-0.298642	-0.313997	0.0785218	0.0430623	-0.181112	-0.626625	0.0520367	1.15908	-0.128878	-0.187461	1.82071	1.10223	0.863301	6.17033	1.73772	0.0746102	0.593639	-6.39388	0.263691	-1.00077	0.257779
GSM1007208	43.6969	M	40	2.29634	-0.02888	-1.54124	0.0939009	-0.708723	0.00426487	1.33192	0.371317	0.0908233	-0.238539	-0.159155	-0.0592048	2.9428	-0.835983	-5.14702	-0.0549483	-2.56234	-0.562058	-0.320112	1.55885	0.0866565	0.64685	-2.17037	-0.524592	1.09473	-0.460058	-0.325943	0.0604541	0.0781351	-0.086954	-0.408002	0.0367772	1.16774	-0.248096	-0.102149	1.17192	0.507363	1.28456	6.27603	1.7351	0.0422047	0.557539	-7.56045	0.243916	-0.496728	0.256948
GSM1007261	41.3627	F	45	1.95109	-0.0294207	-1.24242	0.0953014	-1.00051	0.00501266	1.62593	0.281042	0.139609	-0.164373	-0.0530085	-0.0803809	3.12332	-0.834535	-5.13033	-0.060748	-2.33343	-0.605659	-0.30435	1.59625	0.0955482	0.645315	-2.12815	-0.443883	1.27936	-0.164498	-0.302254	0.061867	0.0285564	-0.290243	-0.5579	0.0600545	1.179	-0.187424	-0.153245	1.77512	1.91071	1.00593	6.3731	1.67469	0.0544804	0.521647	-5.57541	0.251842	-0.52551	0.240892
GSM1007265	49.51	M	46	1.99219	-0.0288555	-1.38796	0.0955093	-0.598374	0.00423987	1.70617	0.167455	0.149943	-0.169023	-0.0927339	-0.0711474	2.77894	-0.499685	-4.79025	-0.0689444	-1.66955	-0.575421	-0.301778	1.66295	0.0739554	0.641873	-1.71918	-0.36199	0.855273	-0.187619	-0.193328	0.0780743	0.0406789	-0.152191	-0.345922	0.0435001	1.13722	-0.149587	-0.127557	1.3569	0.715198	0.90316	6.3587	1.432	0.0635992	0.585904	-6.61092	0.258654	-0.719416	0.264265
GSM1007267	47.3362	M	43	2.07856	-0.02905	-1.39108	0.0957086	-0.448142	0.0047424	3.11223	0.240819	0.104232	-0.179003	-0.0877065	-0.0502152	3.45805	-0.629436	-5.17024	-0.0525157	-2.49163	-0.5418	-0.298382	1.64139	0.0795929	0.642722	-2.15224	-0.376711	1.27774	-0.254104	-0.257347	0.0689883	0.0584844	-0.116744	-0.453738	0.0418416	1.10432	-0.114105	-0.0981089	2.20787	1.04215	1.03387	6.17191	1.30354	0.044601	0.693473	-7.10417	0.273005	-0.88214	0.262157
GSM1007268	42.0254	M	49	1.94615	-0.0290225	-1.17099	0.0952532	-0.764791	0.00469631	1.71179	0.287156	0.180172	-0.155897	-0.0660423	-0.0539371	2.67428	-0.702885	-4.84917	-0.0446977	-3.09118	-0.605424	-0.308518	1.62063	0.12203	0.658024	-1.78653	-0.380166	1.44211	-0.326819	-0.349036	0.0857223	0.0620618	-0.140482	-0.401125	0.0490962	1.15111	-0.122336	-0.100457	2.03327	0.853598	0.764475	6.30685	1.36482	0.0577142	0.666055	-6.85797	0.307448	-0.800235	0.239618
GSM1007287	43.6884	F	47	1.85721	-0.0290481	-1.30133	0.0968809	-0.780318	0.00466951	1.41818	0.291721	0.201235	-0.138137	-0.191025	-0.080034	3.34701	-0.751505	-4.68797	-0.0900446	-4.26688	-0.607016	-0.292892	1.59988	0.0930975	0.636033	-2.53871	-0.447583	1.08906	-0.45832	-0.280452	0.0786629	0.0807467	-0.0959821	-0.490735	0.0601913	1.11429	-0.182709	-0.12168	1.89434	0.413571	0.955716	6.283	1.45816	0.0741794	0.481822	-6.85873	0.290039	-0.72546	0.25942
GSM1007292	29.3699	F	50	2.09272	-0.0291345	-1.31594	0.0975883	-0.620105	0.00431621	2.37124	0.33153	0.117929	-0.21861	-0.13454	-0.0753039	3.3283	-0.645057	-4.71879	-0.0628068	-2.85945	-0.597912	-0.322141	1.58666	0.0837751	0.637705	-2.16716	-0.317879	1.48544	-0.341005	-0.325207	0.0685964	0.0567855	-0.15022	-0.56738	0.0309932	1.09938	-0.175069	-0.134603	1.61604	0.414239	0.923894	6.24407	1.1431	0.0543665	0.916778	-6.73482	0.264423	-0.703029	0.260649
GSM1007295	49.3043	F	45	1.95956	-0.0296197	-1.02264	0.0961695	-0.865883	0.00406712	2.40379	0.200358	0.179566	-0.214916	-0.115426	-0.111768	2.45371	-0.663128	-5.13981	-0.0787801	-2.76443	-0.637392	-0.31425	1.5685	0.0605005	0.693543	-2.11038	-0.319161	1.36806	-0.378428	-0.266552	0.0862731	0.0581421	-0.137263	-0.689709	0.0588415	1.11289	-0.11836	-0.151205	1.71124	0.371789	0.773427	6.49793	1.49295	0.0533934	0.77181	0	0.206372	-0.718832	0.25645
GSM1007325	43.6579	M	45	2.12011	-0.0304601	-1.54651	0.0953026	-0.536921	0.00493903	1.61122	0.287908	0.112259	-0.228869	-0.109959	-0.0772579	3.39421	-0.725042	-5.3912	-0.0549681	-2.60434	-0.441754	-0.305479	1.63686	0.044376	0.611992	-2.2188	-0.533462	0.906309	-0.439949	-0.242695	0.0705539	0.0544458	-0.118501	-0.403756	0.0654073	1.1985	-0.230773	-0.105995	1.97508	0.519015	0.917048	6.30526	1.2572	0.0572434	0.949568	-7.00697	0.327313	-0.947203	0.259551
GSM1007329	44.2161	M	44	2.13439	-0.0310982	-1.49742	0.0972027	-0.40187	0.00463281	2.3862	0.191294	0.151198	-0.19048	-0.0988791	-0.0682302	3.13418	-0.689305	-4.49226	-0.0505646	-2.78453	-0.638601	-0.315566	1.53876	0.0780282	0.609484	-3.03204	-0.510008	1.08775	-0.254502	-0.27446	0.0752601	0.0673837	-0.105715	-0.269846	0.0416205	1.10274	-0.143306	-0.0793796	1.48067	0.335095	1.07394	6.15621	1.84139	0.0768992	0.564259	-7.35666	0.300676	-0.709092	0.256619
GSM1007330	39.3531	F	44	2.29108	-0.02825	-1.56164	0.0938812	-0.772163	0.00448599	2.0223	0.263589	0.111911	-0.222485	-0.087599	-0.0714631	2.28571	-0.727031	-5.15269	-0.0587471	-1.75483	-0.565877	-0.3119	1.65761	0.058297	0.519219	-2.54006	-0.460102	1.1842	-0.216155	-0.228322	0.0645009	0.0606658	-0.114934	-0.549417	0.0406818	1.22207	-0.167912	-0.152431	1.51957	0.515831	0.841127	6.15877	1.53313	0.054419	0.510371	-6.82082	0.298067	-0.589516	0.250169
GSM1007332	49.195	F	45	2.04583	-0.028282	-1.59485	0.0937997	-0.487919	0.00481609	1.91978	0.243992	0.104202	-0.173129	-0.128915	-0.0835594	2.55545	-0.813993	-3.97819	-0.0611176	-1.8973	-0.595395	-0.369557	1.62809	0.110867	0.635731	-1.83313	-0.728158	1.4018	-0.371258	-0.289554	0.0745686	0.0673349	-0.167361	-0.265571	0.0762326	1.14843	-0.236593	-0.172608	1.37435	0.580393	0.891983	6.44617	1.34637	0.073481	0.646582	-6.96175	0.285881	-0.845504	0.232884
GSM1007335	42.4764	M	44	2.16377	-0.0317673	-1.39106	0.0958422	-0.591245	0.0031705	1.82744	0.198034	0.184654	-0.173187	-0.105191	-0.0636763	3.10942	-0.706034	-4.84936	-0.0639469	-3.55639	-0.579512	-0.322556	1.56874	0.0589188	0.604258	-2.80186	-0.391257	1.00238	-0.207358	-0.287258	0.0783658	0.0502641	-0.134657	-0.379138	0.0566911	1.11384	-0.0944655	-0.10282	1.4441	0.858652	0.932105	6.38224	1.59404	0.0443218	0.678064	-6.93686	0.322882	-0.631971	0.246987
GSM1007338	50.1601	M	48	2.21967	-0.0296065	-1.20051	0.0961862	-0.588171	0.00407804	2.27126	0.28096	0.175326	-0.23306	-0.093477	-0.0613102	2.89169	-0.736479	-4.95886	-0.07547	-2.74579	-0.519888	-0.305121	1.57311	0.0742364	0.618889	-1.92886	-0.39007	1.11053	-0.258881	-0.254945	0.0638429	0.0511478	-0.11458	-0.387813	0.0575093	1.13657	-0.110437	-0.117124	1.93933	1.14916	1.00705	6.34759	1.57724	0.0445181	0.613018	-7.38478	0.256908	-0.998876	0.260808
GSM1007374	46.0417	F	45	2.32391	-0.0299445	-1.44891	0.0986591	-0.748005	0.00475488	1.28947	0.307356	0.202859	-0.128585	-0.0637325	-0.0799886	2.67243	-0.606049	-4.71386	-0.0395256	-2.00573	-0.571691	-0.294221	1.67595	0.0919378	0.682302	-2.64634	-0.487997	0.704807	-0.283354	-0.178488	0.0502878	0.041157	-0.131238	-0.531867	0.0297421	1.24099	-0.156877	-0.0887883	1.00109	0.512973	0.922053	6.25036	1.4728	0.0482158	0.760229	-7.77734	0.269212	-0.36288	0.262263
GSM1007391	36.1003	M	43	2.35743	-0.0295269	-1.20562	0.0951502	-0.642334	0.00503185	1.47666	0.315501	0.193204	-0.135697	-0.0930455	-0.0611516	2.187	-0.836811	-5.48976	-0.0821196	-1.79819	-0.63879	-0.326855	1.58315	0.0508674	0.646261	-1.95819	-0.50362	1.57681	-0.424557	-0.308604	0.0653566	0.0433524	-0.0586218	-0.29207	0.0582697	1.21369	-0.14243	-0.0939266	1.34057	0.946275	0.779936	6.2542	1.12624	0.0543515	0.782299	-6.55846	0.260129	-0.406992	0.256187
GSM1007410	53.6442	M	56	2.20996	-0.0277654	-1.15197	0.0950932	-0.682366	0.00486847	2.17303	0.306307	0.249657	-0.149363	-0.0902849	-0.0640111	2.96394	-0.546438	-5.33922	-0.0462889	-1.24864	-0.561255	-0.288007	1.62002	0.110916	0.627662	-2.07314	-0.229736	0.853202	-0.289953	-0.206255	0.0601855	0.0451385	-0.112145	-0.337313	0.0389749	1.17108	-0.134462	-0.0842704	0.999311	0.892098	0.926911	6.37648	1.44287	0.039317	0.5639	-7.29651	0.288584	-0.642811	0.26212
GSM1007411	57.2581	M	59	2.21856	-0.0282203	-1.08912	0.0988047	-0.743091	0.00454091	2.00926	0.209937	0.201554	-0.133586	-0.106366	-0.0630891	3.2475	-0.616592	-4.60086	-0.0562822	-2.2246	-0.569354	-0.223507	1.5877	0.122166	0.650184	-1.87517	-0.207992	2.05445	-0.249763	-0.206482	0.0713041	0.02417	-0.167387	-0.401975	0.0346741	1.17665	-0.147788	-0.108251	1.72902	0.824561	0.732504	6.30351	1.23107	0.0630606	0.527319	-7.04202	0.258376	-0.756691	0.247091
GSM1007422	41.3425	F	41	2.10117	-0.0308403	-1.40016	0.0975589	-0.963547	0.00473326	2.06047	0.239002	0.150389	-0.163878	-0.072331	-0.0596414	3.1292	-0.699251	-4.09405	-0.0540603	-3.28412	-0.600047	-0.336239	1.59031	0.112015	0.681552	-2.37486	-0.350415	1.39298	-0.278137	-0.299985	0.077097	0.0484116	-0.0995319	-0.551129	0.0509705	1.16203	-0.143993	-0.116801	1.85397	0.729992	0.98176	6.14747	1.65707	0.0814721	0.577886	-5.52928	0.30834	-0.702963	0.264315
GSM1007429	45.5512	F	40	2.10245	-0.0312162	-1.28072	0.0920163	-0.632241	0.00472946	1.96746	0.342953	0.182681	-0.215899	-0.101046	-0.057394	2.68125	-0.813165	-4.81811	-0.0518996	-2.6026	-0.616839	-0.332655	1.62618	0.075513	0.632656	-1.93122	-0.394803	1.11149	-0.30781	-0.298156	0.0873935	0.0758512	-0.213493	-0.547227	0.0632117	1.14817	-0.146322	-0.118407	2.26848	0.79459	0.789234	6.38891	1.71895	0.0646814	0.680281	-7.54487	0.236756	-1.20025	0.249486
GSM1007431	50.5269	M	50	2.08482	-0.0277943	-1.23804	0.0944698	-0.660901	0.0042972	2.79061	0.219748	0.121278	-0.134188	-0.0768003	-0.0741033	2.40828	-0.617367	-5.8064	-0.0544683	-2.34081	-0.594501	-0.261406	1.67607	0.0966229	0.632846	-2.48641	-0.423404	1.25708	-0.334502	-0.313463	0.0633751	0.0508216	-0.145603	-0.671734	0.0486455	1.17647	-0.13411	-0.115473	2.01193	1.07031	0.753491	6.26269	1.32339	0.0581396	0.538335	-6.41303	0.264802	-0.902864	0.25536
GSM1007446	41.5277	M	43	2.2362	-0.0288945	-1.26168	0.0934638	-0.874083	0.00463648	1.31029	0.209554	0.0858612	-0.189819	-0.132513	-0.084803	2.85332	-0.618292	-5.41271	-0.0639067	-1.56011	-0.594073	-0.347827	1.58299	0.068404	0.617207	-1.63399	-0.541458	1.3514	-0.420103	-0.257569	0.0597329	0.0615841	-0.117308	-0.402891	0.0421467	1.17207	-0.183853	-0.109017	1.54206	0.580348	0.8177	6.32578	1.55726	0.0732654	0.809294	-7.66177	0.269464	-0.633948	0.262613
GSM1007447	42.8922	F	46	2.23258	-0.0300796	-1.19573	0.0943462	-0.859954	0.00509226	1.86203	0.378841	0.128124	-0.139922	-0.135274	-0.084083	2.66008	-0.802694	-4.84498	-0.0779249	-2.37162	-0.590514	-0.331143	1.6112	0.0953997	0.608482	-3.06239	-0.393014	1.16876	-0.371732	-0.29604	0.0840188	0.0494891	-0.122337	-0.438418	0.0461102	1.13745	-0.188071	-0.129359	1.74712	0.374915	0.888238	6.41466	1.57064	0.0659937	0.645827	-6.34212	0.268815	-0.757566	0.25252
GSM1007451	53.396	M	46	2.25254	-0.0284933	-1.34933	0.0965547	-0.799877	0.00461493	1.6457	0.217029	0.165007	-0.175049	-0.0942515	-0.0861982	2.92013	-0.607693	-4.81534	-0.064313	-1.88546	-0.509553	-0.264799	1.5727	0.0894012	0.643864	-2.80611	-0.349372	1.15758	-0.210503	-0.254116	0.0513907	0.0534813	-0.102433	-0.50215	0.0703743	1.14141	-0.121569	-0.114311	1.99459	0.486928	0.999622	6.35552	1.27671	0.0694897	0.505364	-6.81717	0.277403	-0.958511	0.248459
GSM1007466	53.7839	M	43	2.01472	-0.0289239	-1.29588	0.0976414	-0.727842	0.004635	1.54669	0.170065	0.12597	-0.206806	-0.111433	-0.0848642	3.19662	-0.59439	-4.70848	-0.074624	-2.15806	-0.610478	-0.331887	1.52376	0.0684907	0.624268	-1.73379	-0.45446	1.00495	-0.303939	-0.300379	0.0718259	0.0443648	-0.104652	-0.544138	0.0387406	1.07564	-0.156988	-0.10736	1.63893	0.474986	0.965361	6.35347	1.43665	0.0603025	0.713457	-6.84287	0.261492	-0.972433	0.257224
GSM1007468	50.3012	M	44	2.27809	-0.0318369	-1.32056	0.0968265	-0.72402	0.00421364	2.07424	0.236074	0.123282	-0.226225	-0.105366	-0.0884642	3.44358	-0.730473	-3.42957	-0.0834762	-2.44296	-0.618667	-0.324698	1.63993	0.112673	0.651498	-2.28327	-0.538003	1.02641	-0.257335	-0.284366	0.0782381	0.0626414	-0.222474	-0.502061	0.0532833	1.15588	-0.167563	-0.122037	1.37636	0.587457	0.917779	6.3381	1.6105	0.0584138	0.580491	-6.90452	0.254505	-0.824364	0.246471
GSM1007469	42.2805	F	44	2.19313	-0.0304848	-1.2363	0.0963829	-0.64077	0.00445718	1.85718	0.290822	0.158607	-0.215028	-0.138886	-0.0739783	3.10858	-0.56795	-5.40129	-0.0641236	-3.14383	-0.562458	-0.3928	1.57898	0.0818998	0.645251	-2.36249	-0.383799	1.2258	-0.283738	-0.3369	0.0706528	0.0478822	-0.199058	-0.441355	0.0472175	1.1396	-0.117054	-0.0956114	1.5739	0.587084	0.998854	6.24678	1.29291	0.0604202	0.598721	-6.68753	0.290574	-0.702092	0.25401
GSM1007477	40.9085	F	42	1.98638	-0.0306136	-1.4961	0.0912737	-0.818771	0.00454953	2.2374	0.413922	0.136892	-0.21054	-0.0918767	-0.0728536	3.15262	-0.634583	-6.00379	-0.0519679	-3.21153	-0.573456	-0.322521	1.62135	0.106824	0.650953	-2.42781	-0.551664	1.43076	-0.24449	-0.333316	0.0677308	0.0443869	-0.173157	-0.662785	0.0671427	1.17417	-0.106753	-0.143517	1.98055	0.90066	0.719794	6.4149	1.58481	0.07408	0.453959	-6.40537	0.278903	-0.920732	0.251723
GSM1007478	47.2293	M	45	2.06747	-0.0303873	-1.37406	0.0942695	-0.474033	0.00430747	2.39726	0.178045	0.189043	-0.233585	-0.077666	-0.0916138	3.86689	-0.645651	-5.3497	-0.0471114	-1.07964	-0.565223	-0.30756	1.60707	0.10041	0.584772	-1.55521	-0.427048	1.50208	-0.281576	-0.188624	0.0399091	0.062293	-0.100094	-0.594338	0.0535796	1.14795	-0.105608	-0.0765186	1.7418	0.793509	0.893673	6.26735	1.25495	0.0511791	0.644724	-7.20881	0.330215	-0.637951	0.25574
GSM1007481	47.3236	M	50	2.12736	-0.0283388	-1.30068	0.0943956	-0.754122	0.00421354	1.65359	0.354302	0.175602	-0.228897	-0.0625645	-0.107231	2.85683	-0.821653	-4.70512	-0.0587864	-2.9783	-0.595371	-0.348034	1.60877	0.0642215	0.582817	-2.06723	-0.444853	1.40204	-0.217644	-0.304964	0.0709557	0.0744658	-0.0864588	-0.41534	0.047572	1.15195	-0.138017	-0.12089	1.72503	0.693146	0.951235	6.399	1.60466	0.0580672	0.543101	-6.86332	0.227372	-0.602576	0.258342
GSM1007488	51.2902	F	49	2.10903	-0.0298353	-1.41012	0.0956789	-0.613109	0.0045632	2.21867	0.25368	0.124399	-0.188329	-0.0848445	-0.0681393	2.96486	-0.763893	-4.41022	-0.0621166	-2.21737	-0.561431	-0.290689	1.61861	0.076059	0.545633	-1.98691	-0.485229	1.43158	-0.257693	-0.264053	0.079531	0.048029	-0.17714	-0.276775	0.0442986	1.0951	-0.17622	-0.116963	1.89637	0.700539	0.924428	6.15608	1.48077	0.0636475	0.762613	-7.26379	0.26369	-1.16024	0.24383
GSM1007515	57.8072	M	62	2.20281	-0.0282559	-1.34176	0.0952737	-0.898781	0.00482033	2.07377	0.290357	0.218031	-0.214272	-0.053725	-0.0898207	2.66414	-0.661275	-4.56413	-0.054683	-1.92079	-0.573049	-0.312275	1.58442	0.110435	0.607857	-1.94452	-0.487806	1.53044	-0.213868	-0.264329	0.07122	0.0754739	-0.145269	-0.448353	0.041856	1.12912	-0.140231	-0.108302	1.94408	1.07228	0.941307	6.38906	1.40464	0.0676859	0.563134	-6.93063	0.240954	-0.966709	0.256371
GSM1007517	58.2884	F	60	2.23915	-0.0274612	-1.08947	0.0915441	-0.722486	0.00450535	2.15599	0.459848	0.126999	-0.224273	-0.0560413	-0.105895	3.82999	-0.592899	-4.47223	-0.0498162	-2.1486	-0.561405	-0.308355	1.5951	0.124775	0.567909	-1.92208	-0.569796	1.51937	-0.166109	-0.236081	0.0683548	0.0562868	-0.155051	-0.533008	0.0369042	1.13728	-0.118724	-0.0927789	2.128	1.28112	0.982274	6.2727	1.40204	0.0666784	0.597141	-7.1465	0.304608	-0.996362	0.256299
GSM1007521	41.1219	M	42	2.25121	-0.0283874	-1.22134	0.0942374	-1.36812	0.00363336	2.49649	0.405309	0.422841	-0.20701	-0.0480004	-0.0638631	2.57975	-0.592097	-5.69983	-0.0502502	-1.9743	-0.542056	-0.278931	1.61046	0.113538	0.564279	-5.21221	-0.506459	1.31612	-0.187132	-0.308882	0.061088	0.0568135	-0.148681	-0.457658	0.0674872	1.15835	-0.112354	-0.0980124	1.94739	1.3279	0.949204	6.25786	0.789258	0.0606095	0.513015	-6.59642	0.281596	-0.944997	0.2565
GSM1007522	52.7343	F	54	2.02877	-0.027638	-1.29629	0.0927399	-0.946106	0.00480971	2.98987	0.400291	0.222182	-0.227009	-0.0468093	-0.0957162	3.6169	-0.877532	-4.97697	-0.0528014	-1.81757	-0.571224	-0.294912	1.57547	0.107685	0.628347	-1.90525	-0.550915	1.37222	-0.20758	-0.30062	0.0707097	0.0474564	-0.200555	-0.592378	0.0450634	1.15489	-0.145266	-0.1237	1.90796	1.32663	1.06786	6.16929	1.46498	0.0900646	0.716622	-6.29147	0.28097	-1.09723	0.247344
GSM1007586	40.2384	F	40	2.17007	-0.0273512	-1.35439	0.0935866	-0.597952	0.00427893	1.95327	0.309439	0.109242	-0.216891	-0.0667517	-0.0776255	2.87774	-0.573949	-5.01152	-0.0561583	-2.12422	-0.604294	-0.302404	1.61257	0.0848895	0.604992	-2.38861	-0.526965	1.17456	-0.228556	-0.352252	0.0901299	0.0662626	-0.16258	-0.559738	0.0576254	1.13897	-0.145974	-0.110524	2.11524	0.912112	0.909312	6.17418	1.56123	0.0685283	0.630749	-6.95511	0.297489	-0.954118	0.256045
GSM1007591	58.664	F	63	2.15717	-0.0275681	-1.20741	0.0916519	-1.00154	0.00486185	2.08004	0.467228	0.184897	-0.242772	-0.0776067	-0.0698488	3.76055	-0.683098	-4.54738	-0.0525748	-1.44823	-0.565567	-0.296524	1.61432	0.0831903	0.581683	-1.63758	-0.550673	1.34702	-0.387417	-0.283622	0.0793845	0.0501435	-0.145462	-0.520525	0.0539133	1.18178	-0.130312	-0.135855	1.45465	1.71247	1.09302	6.15988	1.44149	0.072487	0.576341	-6.86513	0.274451	-1.33172	0.246644
GSM1007595	50.3985	F	62	2.12728	-0.0274923	-1.36604	0.0905332	-0.796515	0.00492532	2.35905	0.45165	0.109293	-0.193528	-0.0644554	-0.0931744	3.54096	-0.6501	-5.32813	-0.0555474	-1.63874	-0.634796	-0.268688	1.64926	0.129488	0.563162	-1.61161	-0.484313	1.43292	-0.176808	-0.260778	0.0681445	0.0523505	-0.135752	-0.446042	0.0435311	1.13502	-0.121284	-0.0755319	1.88261	1.01872	1.03878	6.08092	1.42431	0.0694154	0.535978	-6.78642	0.274079	-0.730815	0.257853
GSM1007622	43.5707	F	52	2.09305	-0.0262189	-1.37303	0.0945686	-0.995314	0.00456434	3.02677	0.555396	0.220645	-0.239398	-0.0815304	-0.0716932	2.76813	-0.745988	-4.86441	-0.051833	-2.55633	-0.584164	-0.346586	1.57068	0.11065	0.643672	-1.83045	-0.599043	1.48487	-0.231177	-0.354026	0.0755897	0.0675018	-0.132619	-0.487105	0.0632108	1.13267	-0.193143	-0.137643	2.12485	1.01248	0.910452	6.27474	1.58555	0.065579	0.597692	-6.43992	0.325793	-1.14549	0.245622
GSM1007630	44.8331	F	44	2.16837	-0.0283861	-1.1601	0.0906502	-1.0463	0.00489868	3.09547	0.357735	0.1221	-0.191823	-0.0556034	-0.0833619	2.93518	-0.523516	-5.37487	-0.0462426	-2.57229	-0.580959	-0.299323	1.59157	0.0904202	0.577217	-1.84129	-0.639357	1.26177	-0.21833	-0.271071	0.0765114	0.0557176	-0.130035	-0.31305	0.0603082	1.11634	-0.144065	-0.113948	1.91771	0.866987	0.994164	6.20372	1.50658	0.0956793	0.657382	-7.16028	0.269485	-0.935585	0.253624
GSM1007632	47.9878	M	54	2.14387	-0.0282951	-1.18747	0.0912166	-0.858309	0.00497575	2.63873	0.267652	0.149741	-0.229719	-0.0759913	-0.0600589	2.58613	-0.631764	-5.07229	-0.0498583	-2.12571	-0.56691	-0.265465	1.63459	0.103113	0.595723	-2.50391	-0.497424	1.48987	-0.218552	-0.215706	0.0613377	0.0675615	-0.135582	-0.254706	0.0781001	1.10817	-0.150386	-0.0666229	1.83472	1.13482	0.995597	5.9239	1.18156	0.0693568	0.549143	-7.56619	0.23687	-0.865694	0.24637
GSM1007634	45.2754	F	47	2.16612	-0.0257774	-1.14009	0.0885792	-0.880392	0.00441527	2.27623	0.38853	0.138041	-0.191825	-0.0497317	-0.0975107	2.7244	-0.687574	-5.14519	-0.0625561	-2.14691	-0.57618	-0.311016	1.65887	0.105061	0.49139	-1.95501	-0.550666	1.36773	-0.185784	-0.290829	0.0823538	0.0553524	-0.141951	-0.414351	0.0396524	1.17133	-0.134909	-0.102871	1.38616	0.916391	0.886057	5.84906	1.52498	0.0661409	0.672655	-6.55666	0.255999	-0.932522	0.262118
GSM1007637	46.0354	M	50	2.23937	-0.0279062	-1.17219	0.0921766	-0.689674	0.00444174	2.16602	0.31933	0.196994	-0.21037	-0.0524503	-0.0844848	3.31432	-0.651737	-4.83953	-0.0484797	-2.30416	-0.536135	-0.275128	1.62861	0.104492	0.537118	-1.86672	-0.483329	1.31857	-0.20276	-0.217617	0.0601196	0.0552005	-0.17375	-0.357533	0.0654659	1.15372	-0.160612	-0.07751	1.63061	0.825584	0.986021	6.18472	1.2974	0.0621336	0.709231	-6.86548	0.264924	-0.75485	0.257944
GSM1007639	60.8738	M	65	1.89007	-0.0288233	-1.20932	0.0944414	-0.680063	0.004779	2.25951	0.334997	0.164373	-0.185809	-0.0785828	-0.0669947	3.53345	-0.618542	-4.96574	-0.0498415	-1.9084	-0.578853	-0.299627	1.61445	0.0792208	0.553389	-1.33018	-0.445789	1.21021	-0.27182	-0.214732	0.0686601	0.0701993	-0.135001	-0.315345	0.0560495	1.14028	-0.146234	-0.0949906	1.4827	0.993358	1.04562	6.16894	1.28502	0.0779417	0.54237	-6.61139	0.228855	-0.855155	0.254269
GSM1007642	47.4605	F	49	2.02073	-0.026471	-1.34431	0.0911657	-0.867098	0.00455168	2.01156	0.332019	0.137204	-0.190162	-0.0792814	-0.0634184	2.72354	-0.791943	-4.83859	-0.0572916	-2.36182	-0.639019	-0.305635	1.5837	0.133221	0.563655	-2.11306	-0.5219	1.65097	-0.254514	-0.286794	0.0793531	0.0393309	-0.16714	-0.547561	0.0438864	1.12708	-0.222703	-0.114991	1.86475	0.935155	0.880545	6.13047	1.2447	0.0704333	0.596	-5.51105	0.227008	-0.836204	0.255704
GSM1007643	39.2545	F	43	2.14912	-0.0253697	-1.34675	0.0933249	-0.87815	0.00486736	2.36375	0.51069	0.19162	-0.202612	-0.0792594	-0.057038	2.97813	-0.793649	-4.85446	-0.0578522	-2.81937	-0.620563	-0.315923	1.64864	0.0922271	0.607934	-2.47055	-0.43624	1.37638	-0.290604	-0.317267	0.072702	0.0492722	-0.237219	-0.340838	0.061133	1.16673	-0.249174	-0.126622	1.7986	0.877052	1.04628	6.15789	1.13174	0.0789437	0.417571	-7.00691	0.246031	-0.945984	0.255997
GSM1007648	53.9092	F	63	2.2852	-0.0292219	-1.16848	0.091649	-0.946302	0.00431009	1.6621	0.422382	0.206616	-0.172462	-0.0567299	-0.0901979	3.28073	-0.56514	-5.55856	-0.0576138	-2.27992	-0.597266	-0.241673	1.6283	0.108679	0.527208	-2.41916	-0.519501	1.22049	-0.275728	-0.245566	0.0777179	0.0546836	-0.147175	-0.354516	0.0313474	1.19008	-0.156679	-0.0677413	1.30593	1.07657	1.00388	5.73114	1.71332	0.0468996	0.625298	-7.56307	0.280452	-0.547469	0.265656
GSM1007650	49.8141	M	56	2.14034	-0.0235681	-1.08006	0.0869521	-0.96091	0.00425488	2.61211	0.50794	0.342634	-0.146347	-0.053613	-0.152161	3.23127	-0.542084	-4.26436	-0.0407708	-1.29648	-0.550579	-0.26346	1.648	0.194243	0.480155	-1.93208	-0.538009	1.14204	-0.227438	-0.191467	0.0434035	0.0522388	-0.153007	-0.561737	0.0450231	1.16487	-0.203307	-0.054682	1.52253	1.32567	0.829089	5.56617	1.26415	0.0455104	0.847913	-6.10439	0.258687	-0.596201	0.259358
GSM1007652	44.6221	M	43	2.33475	-0.0277615	-1.26755	0.0897996	-0.749639	0.00392911	1.89819	0.34744	0.332659	-0.158622	-0.0334787	-0.0961952	3.19082	-0.877349	-4.91497	-0.0430415	-1.58163	-0.543572	-0.287323	1.66096	0.146032	0.456789	-1.86281	-0.45533	1.12465	-0.192243	-0.270949	0.0553924	0.0448442	-0.126006	-0.55888	0.0403963	1.20101	-0.152071	-0.0651429	1.55948	1.00546	0.986168	5.97959	1.1426	0.0619509	0.655019	-6.88325	0.289451	-0.573351	0.259805
GSM1007654	46.4588	F	43	2.26033	-0.0279127	-1.22334	0.0878805	-0.821616	0.00428349	1.6728	0.431679	0.267882	-0.205031	-0.0635286	-0.101077	2.77822	-0.565645	-4.81088	-0.0362151	-1.99842	-0.584005	-0.264738	1.65679	0.177859	0.530458	-1.93975	-0.444569	1.21536	-0.211771	-0.254915	0.0496299	0.0473437	-0.13688	-0.555287	0.0478368	1.19077	-0.147238	-0.0717251	1.65313	1.36067	1.02442	5.97223	1.11038	0.066333	0.738056	-6.47121	0.225931	-0.543695	0.260408
GSM1007656	39.1093	F	50	1.90438	-0.0268832	-1.51582	0.0895158	-1.11849	0.00354877	1.73796	0.441535	0.263721	-0.156256	-0.0384201	-0.0718693	3.16573	-0.759741	-4.3913	-0.0473862	-2.90611	-0.603958	-0.256104	1.64194	0.160466	0.52664	-2.02193	-0.677641	0.865618	-0.155652	-0.372423	0.0487708	0.0495266	-0.165031	-0.665573	0.0397801	1.14369	-0.103888	-0.056121	1.06702	0.886345	0.971474	6.04039	1.08574	0.0698482	0.769176	-6.14218	0.273215	-0.50427	0.261004
GSM1007658	46.0374	M	55	2.26649	-0.0297667	-1.13937	0.0936666	-0.975849	0.00488949	2.34431	0.259482	0.112856	-0.244416	-0.0684325	-0.0928433	2.48343	-0.582858	-5.94806	-0.061729	-1.781	-0.63582	-0.321247	1.57784	0.124815	0.623023	-2.19113	-0.472931	1.40897	-0.280555	-0.276351	0.0893207	0.0455435	-0.172275	-0.558361	0.0675504	1.17223	-0.148337	-0.12645	1.71008	0.720068	0.823621	6.00963	1.34276	0.11396	0.652149	-5.82321	0.232298	-1.36828	0.24534
GSM1007659	46.6673	F	47	2.1308	-0.0277619	-1.26376	0.0883706	-0.789707	0.00443064	2.80134	0.281576	0.135566	-0.186848	-0.0496195	-0.0715242	3.31683	-0.710807	-5.47235	-0.0395008	-2.34941	-0.541478	-0.265343	1.63972	0.0958922	0.507419	-1.68043	-0.558653	1.66396	-0.274443	-0.328323	0.0684526	0.0427083	-0.235532	-0.476611	0.0573822	1.16405	-0.137678	-0.0762663	1.73917	0.899601	0.787691	6.33777	1.52503	0.0775902	0.638044	-6.8681	0.268628	-0.92508	0.2562
GSM1007661	53.2587	M	50	1.90182	-0.0285715	-1.28043	0.0911828	-0.686468	0.00482755	2.43768	0.257871	0.153129	-0.179175	-0.0672291	-0.06874	3.22241	-0.709196	-4.55611	-0.0465397	-1.65027	-0.573857	-0.326307	1.61606	0.0922028	0.632031	-1.30938	-0.479831	1.6076	-0.277205	-0.274322	0.0876321	0.0623355	-0.201756	-0.406654	0.0610217	1.12273	-0.140806	-0.116768	1.93026	0.845456	1.05982	6.0668	1.42485	0.0903017	0.624746	-6.90423	0.238597	-1.07193	0.249261
GSM1007663	40.2084	F	44	2.01155	-0.0282248	-1.28116	0.0926028	-0.974612	0.00493927	2.5246	0.314489	0.14821	-0.199303	-0.0791384	-0.084069	3.15301	-0.702117	-4.79532	-0.0541345	-2.38198	-0.58008	-0.270173	1.64249	0.0892862	0.495537	-2.10509	-0.46783	1.53526	-0.262658	-0.320536	0.0662677	0.0532676	-0.155971	-0.350472	0.0489159	1.12824	-0.154167	-0.100755	1.62245	0.628272	1.03971	5.90074	1.569	0.0670538	0.59585	-7.16698	0.277283	-0.693642	0.261326
GSM1007664	61.8845	M	63	2.21759	-0.0265476	-1.17405	0.090166	-0.898807	0.00453892	3.06141	0.263879	0.191019	-0.209116	-0.0544029	-0.101225	3.93026	-0.724514	-4.97606	-0.0511476	-2.04778	-0.538731	-0.275988	1.6396	0.0918301	0.452198	-1.66122	-0.522301	1.55776	-0.256228	-0.273605	0.0474322	0.0572081	-0.180756	-0.416977	0.0435701	1.15263	-0.164454	-0.0512659	1.92901	1.06402	0.914767	5.51922	1.45607	0.0597982	0.79318	-6.97997	0.276673	-0.752466	0.24598
GSM1007668	50.7494	F	63	2.05721	-0.0252655	-1.27082	0.0932838	-1.18201	0.00431402	2.14671	0.256193	0.12046	-0.211381	-0.0761894	-0.0783237	2.2383	-0.730905	-4.53329	-0.0478799	-1.32877	-0.518293	-0.301981	1.59928	0.0649689	0.615975	-1.61022	-0.534223	1.44271	-0.278461	-0.200295	0.0476502	0.0539654	-0.171144	-0.367492	0.0578755	1.1481	-0.159781	-0.114261	1.4885	0.958435	0.776376	5.98539	1.06784	0.0604982	0.544746	-6.31751	0.224237	-1.23844	0.255048
GSM1007681	51.059	F	50	2.19569	-0.0298297	-1.34442	0.0939518	-0.821203	0.00467742	1.78105	0.366837	0.233222	-0.237125	-0.0607745	-0.0708259	2.78549	-0.733816	-5.14562	-0.0658082	-2.6614	-0.566468	-0.309458	1.53995	0.0767728	0.615198	-1.85055	-0.56462	1.49828	-0.244167	-0.367058	0.0780709	0.0624226	-0.204945	-0.351941	0.0491563	1.14379	-0.115662	-0.0993775	1.75672	1.01165	1.00894	6.26222	1.29776	0.0887709	0.570106	-7.28106	0.246985	-0.806418	0.252941
GSM1007682	68.9545	M	65	2.33756	-0.028395	-1.13671	0.0957761	-0.815149	0.00483726	1.9969	0.31066	0.219962	-0.21876	-0.0490032	-0.0684951	3.45554	-0.824273	-4.71718	-0.0592644	-1.16976	-0.551369	-0.286127	1.61304	0.106986	0.558367	-2.00941	-0.366628	1.79346	-0.213698	-0.260229	0.0585408	0.0574865	-0.146218	-0.37978	0.0483223	1.13924	-0.0952698	-0.0817204	1.65867	0.963671	1.08196	6.2545	1.5258	0.0637589	0.589715	-7.06864	0.309443	-0.974034	0.261421
GSM1007684	51.8135	F	59	2.0435	-0.0296359	-1.32912	0.088428	-1.09862	0.00484037	2.58329	0.366273	0.142766	-0.192426	-0.0454093	-0.091612	3.16673	-0.563351	-5.44534	-0.0496596	-1.80606	-0.579188	-0.266752	1.62727	0.111504	0.574788	-1.77255	-0.578752	1.44227	-0.232052	-0.253849	0.0684943	0.079735	-0.151089	-0.562513	0.0749347	1.18156	-0.100248	-0.111647	1.68808	1.08685	0.843269	6.22428	1.36469	0.0942255	0.531774	-6.16024	0.223001	-1.60589	0.259352
GSM1007687	48.5862	F	51	2.21619	-0.0270239	-1.24563	0.0924393	-0.857845	0.00482875	1.99668	0.262051	0.16443	-0.185358	-0.0634213	-0.0856121	3.69542	-0.790383	-4.5785	-0.0548205	-2.57282	-0.537538	-0.278961	1.56601	0.082468	0.580094	-1.57798	-0.543936	1.32829	-0.229184	-0.250612	0.0712661	0.0561976	-0.141231	-0.416686	0.0452458	1.11163	-0.163144	-0.0936373	1.70635	0.71087	0.681177	6.07837	1.63075	0.0722584	0.596999	-7.02764	0.23821	-1.0335	0.254363
GSM1007688	42.7074	F	49	2.25008	-0.0268307	-1.24539	0.0872	-1.17711	0.004702	3.17311	0.425841	0.201838	-0.233385	-0.0511247	-0.0782527	2.9197	-0.704111	-5.23024	-0.0520234	-1.70284	-0.58201	-0.318486	1.60419	0.09036	0.527445	-1.74013	-0.654338	1.29357	-0.286765	-0.249796	0.0820384	0.0424743	-0.151749	-0.305563	0.0424482	1.17906	-0.183267	-0.0886649	1.80702	0.850917	0.988038	5.7031	1.47153	0.0646006	0.680334	-6.73986	0.26668	-0.731729	0.253549
GSM1007690	48.7707	F	50	2.14671	-0.0263796	-1.28865	0.0946416	-1.03191	0.0048981	1.93224	0.377349	0.154457	-0.244627	-0.0735494	-0.0650661	3.42924	-0.969329	-4.90933	-0.0585313	-2.49664	-0.574729	-0.326389	1.5443	0.0898058	0.57979	-2.0955	-0.557436	1.40686	-0.327659	-0.375784	0.076228	0.0895059	-0.0963636	-0.310836	0.0505888	1.18669	-0.165293	-0.104827	1.90245	1.01262	0.978803	6.2275	1.49546	0.0810108	0.746718	-7.09769	0.288899	-0.989459	0.255408
GSM1007691	48.0744	F	42	2.21113	-0.0251907	-1.10329	0.0868962	-1.02748	0.00448816	3.81014	0.439996	0.18305	-0.212777	-0.0624815	-0.105439	2.97327	-0.850207	-4.92608	-0.050048	-1.81229	-0.563212	-0.291652	1.63154	0.139717	0.442808	-2.09277	-0.536696	1.26809	-0.238488	-0.276994	0.0643651	0.0487989	-0.222463	-0.359583	0.0408016	1.12397	-0.152358	-0.0695215	1.56797	0.994629	0.858654	5.99941	1.44856	0.0702379	0.736333	-7.43572	0.252925	-0.818647	0.258717
GSM1007695	43.4043	F	51	2.16028	-0.0255309	-1.29776	0.0906772	-1.16487	0.0048828	2.27556	0.456371	0.152184	-0.218129	-0.0667897	-0.0856741	3.52044	-0.763283	-5.8066	-0.054067	-2.0276	-0.621551	-0.284401	1.61129	0.106885	0.440282	-2.19135	-0.589907	1.52974	-0.186666	-0.305876	0.0902514	0.0484019	-0.159736	-0.524815	0.0613306	1.17086	-0.165586	-0.145935	2.11995	0.79963	0.873599	6.13669	1.83471	0.102351	0.639966	-6.14673	0.307497	-1.19756	0.256908
GSM1007702	65.7411	M	65	2.24458	-0.0303215	-1.34896	0.0956438	-0.691213	0.00460211	2.44242	0.37733	0.17164	-0.20721	-0.0978273	-0.0771641	2.93992	-0.61956	-3.81069	-0.0575716	-2.36984	-0.553783	-0.312767	1.58348	0.0725509	0.534507	-1.52598	-0.473682	1.2784	-0.262285	-0.273005	0.0856483	0.0685502	-0.160022	-0.443891	0.0573122	1.10251	-0.256479	-0.0987682	1.71402	0.77242	1.00227	6.31914	1.61508	0.0663147	0.606539	-7.40306	0.27462	-1.01376	0.259929
GSM1007704	59.4047	F	58	2.04765	-0.0281875	-1.16608	0.0932269	-0.619415	0.00475991	2.55273	0.351977	0.167848	-0.22682	-0.115208	-0.0628186	2.34874	-0.577973	-3.91711	-0.0634483	-1.73709	-0.487375	-0.333477	1.56855	0.062004	0.532712	-2.21483	-0.544388	1.39684	-0.387176	-0.171368	0.0594202	0.0601172	-0.0949338	-0.391718	0.0380399	1.09589	-0.147546	-0.0703502	1.775	1.01269	0.893525	6.2802	1.03948	0.0724629	0.519817	-7.27018	0.225324	-0.808787	0.254609
GSM1007742	47.7083	M	54	2.23258	-0.0308254	-1.32396	0.0927892	-0.795294	0.00450538	2.50409	0.236117	0.16086	-0.283907	-0.0690333	-0.0830746	3.10396	-0.656713	-4.70093	-0.0623186	-2.59908	-0.53585	-0.28755	1.55702	0.0818431	0.628653	-2.48049	-0.626575	1.4374	-0.226138	-0.276478	0.0678405	0.0695362	-0.172594	-0.246099	0.0415466	1.14304	-0.114044	-0.101831	1.80606	0.805711	1.05146	6.23976	1.39538	0.0761128	0.597045	-7.26093	0.267707	-0.778972	0.260214
GSM1007743	56.842	M	55	2.07757	-0.0247706	-1.06258	0.0922824	-0.918195	0.00473799	2.38522	0.242014	0.141966	-0.209065	-0.0647619	-0.0894305	2.23517	-0.695506	-5.24344	-0.0549675	-1.63067	-0.555542	-0.306654	1.58706	0.118512	0.614373	-1.65074	-0.626265	1.71753	-0.292157	-0.198638	0.0596891	0.0614406	-0.164621	-0.480927	0.0463584	1.13533	-0.161705	-0.0961414	1.59103	1.26045	0.843407	6.17188	1.40111	0.0666996	0.553428	-6.84323	0.238425	-0.890256	0.250923
GSM1007744	48.5469	M	51	1.99379	-0.0292091	-1.31622	0.0930431	-1.17987	0.00450907	3.42074	0.224013	0.148193	-0.187174	-0.0596886	-0.0593563	3.80148	-0.515974	-4.82476	-0.05598	-1.62396	-0.584608	-0.277341	1.63671	0.0698311	0.556246	-1.34805	-0.532866	1.94227	-0.323908	-0.243142	0.0541952	0.0483817	-0.182094	-0.418833	0.0600875	1.15408	-0.121459	-0.0940367	1.62179	0.958756	0.848516	5.99639	1.10768	0.0612328	0.667501	-6.51796	0.272059	-0.870161	0.257875
GSM1007745	50.4971	F	63	2.07972	-0.0281138	-1.17448	0.0912788	-0.964076	0.00438993	2.23637	0.452558	0.145561	-0.211973	-0.0457673	-0.0962481	2.48211	-0.823289	-5.3463	-0.0459954	-2.00861	-0.563248	-0.305354	1.58013	0.0811668	0.582465	-1.86373	-0.591925	1.74701	-0.181404	-0.262066	0.0877939	0.0640858	-0.149834	-0.271388	0.0867103	1.13371	-0.158595	-0.113789	1.69456	1.89538	0.904381	6.19336	1.28029	0.075873	0.77337	-6.75865	0.248504	-1.037	0.254714
GSM1007748	45.2555	F	43	2.24715	-0.0267783	-1.18978	0.0917963	-0.898473	0.00468372	2.28837	0.358542	0.180541	-0.244401	-0.05765	-0.0770979	2.72247	-0.684671	-5.36346	-0.0558632	-2.17264	-0.544968	-0.307151	1.62232	0.101647	0.540259	-2.35102	-0.745453	1.29682	-0.250159	-0.285968	0.0683755	0.0451613	-0.127926	-0.359273	0.0508042	1.15434	-0.12247	-0.0823516	1.95359	0.780912	0.78134	6.03099	1.25745	0.0695637	0.662682	-6.75666	0.266371	-0.818686	0.258238
GSM1007750	65.6618	F	64	2.15823	-0.027135	-1.10076	0.0910231	-0.940173	0.00503977	2.60915	0.281785	0.155719	-0.238982	-0.0550841	-0.0733128	3.5063	-0.567112	-4.48299	-0.0631628	-1.71643	-0.513841	-0.277374	1.6032	0.070593	0.586577	-1.44342	-0.582312	1.49126	-0.234127	-0.442677	0.105275	0.0385073	-0.115887	-0.437746	0.061607	1.13534	-0.204056	-0.0921066	1.94125	0.810311	0.904583	6.22088	1.52643	0.0905693	0.656253	-6.54447	0.206082	-0.986165	0.251566
GSM1007752	57.8557	F	64	2.15925	-0.0249909	-1.05316	0.086769	-1.11901	0.0041218	2.45963	0.416045	0.157013	-0.211008	-0.0586679	-0.0665788	2.78897	-0.711201	-5.47807	-0.0455131	-1.55685	-0.596612	-0.324508	1.61709	0.0778401	0.575718	-2.45905	-0.447229	1.12566	-0.28183	-0.292402	0.0651074	0.0632189	-0.160075	-0.427829	0.0586335	1.15446	-0.125805	-0.0966809	1.40578	1.07355	1.01015	5.87532	1.26021	0.0708345	0.608862	-6.21049	0.32135	-0.810521	0.256066
GSM1007753	57.8045	M	59	2.18865	-0.0294581	-1.12768	0.0960697	-0.555054	0.00384582	2.64578	0.309924	0.132588	-0.183807	-0.0809547	-0.0703291	3.04723	-0.865844	-4.81999	-0.0558019	-2.35841	-0.557018	-0.286766	1.55732	0.0927012	0.617885	-2.07996	-0.39997	1.60417	-0.208002	-0.29242	0.0684793	0.0630781	-0.124799	-0.370075	0.0488944	1.12051	-0.136086	-0.0957327	2.68517	1.33325	0.854906	6.34433	1.33037	0.0516585	0.54191	-7.59075	0.285218	-0.994101	0.263829
GSM1007754	65.3454	M	59	2.06088	-0.0308373	-1.00227	0.0940179	-0.606447	0.00475216	2.703	0.349821	0.149727	-0.221527	-0.0829588	-0.0756354	3.49087	-0.709722	-4.73047	-0.0485948	-1.01244	-0.550789	-0.311989	1.59353	0.0733287	0.609584	-1.54096	-0.507244	1.59612	-0.270647	-0.291533	0.0716086	0.0625627	-0.156569	-0.348534	0.0421556	1.10246	-0.116906	-0.0961557	1.99216	1.24681	0.84506	6.23047	1.44679	0.0777088	0.409614	-7.3602	0.228545	-0.973136	0.259101
GSM1007755	66.6319	M	68	2.12954	-0.0295012	-1.04796	0.0952976	-1.00669	0.0045178	3.01417	0.267	0.180536	-0.198626	-0.0521066	-0.092344	2.99521	-0.543866	-5.40256	-0.0554078	-1.59483	-0.572977	-0.327146	1.57	0.09284	0.639747	-1.91865	-0.378417	1.22967	-0.208993	-0.324748	0.0683754	0.0681665	-0.177087	-0.707646	0.0404068	1.10561	-0.134149	-0.125175	1.95641	1.4818	0.91543	6.14261	1.48049	0.0635937	0.553015	-6.34877	0.251491	-0.865718	0.254505
GSM1007756	60.443	F	66	1.85891	-0.0277997	-1.27373	0.0940645	-0.865461	0.00428743	2.82802	0.387949	0.159092	-0.198339	-0.0553028	-0.0929736	2.50884	-0.628138	-5.79149	-0.0412095	-1.45529	-0.576196	-0.305316	1.56144	0.0920423	0.640001	-1.74415	-0.387382	1.49087	-0.260302	-0.280988	0.0813643	0.043735	-0.145732	-0.567371	0.0362072	1.09051	-0.121237	-0.126107	2.08317	1.74751	0.990525	6.18429	1.39009	0.069568	0.515409	-6.02434	0.214799	-1.25787	0.253206
GSM1007757	56.1589	M	53	2.08385	-0.0280193	-1.12402	0.0964036	-0.666262	0.00415741	3.284	0.295297	0.19733	-0.181284	-0.0800469	-0.0789294	2.97094	-0.831139	-5.24662	-0.0485269	-2.63103	-0.552083	-0.282596	1.62752	0.086741	0.622983	-1.7604	-0.389327	1.56939	-0.230447	-0.262609	0.0682115	0.0716663	-0.183881	-0.415573	0.0426465	1.10276	-0.132686	-0.118064	2.56357	1.03423	0.804102	6.34322	1.41049	0.0711858	0.423933	-7.16941	0.233251	-1.63515	0.245654
GSM1007759	68.9818	F	69	2.02917	-0.0287167	-1.0677	0.0947189	-0.691761	0.00399554	3.7089	0.364279	0.208209	-0.17012	-0.0787117	-0.071888	3.29304	-0.608089	-4.86018	-0.0552351	-1.83229	-0.533743	-0.281251	1.60945	0.115744	0.639204	-1.54	-0.388743	1.35109	-0.198993	-0.279988	0.071012	0.0792234	-0.176694	-0.469857	0.0372272	1.1101	-0.135538	-0.115618	2.15527	1.23366	0.895806	6.35088	1.49167	0.0752256	0.440404	-7.32506	0.277509	-1.21137	0.253452
GSM1007761	58.2011	F	63	2.10362	-0.028839	-1.21798	0.0926418	-0.828246	0.00391299	2.64223	0.260603	0.149204	-0.185851	-0.0674625	-0.077714	3.87935	-0.923288	-4.79272	-0.0387013	-2.4995	-0.608252	-0.261497	1.63487	0.0858467	0.630993	-2.10046	-0.515905	1.07635	-0.240362	-0.267696	0.0769081	0.0555473	-0.196411	-0.57028	0.0555347	1.14919	-0.128514	-0.0976102	2.41955	1.63812	0.744777	6.38355	1.52357	0.0610802	0.509459	-6.88277	0.240917	-0.984919	0.258432
GSM1007762	47.9247	M	50	1.9872	-0.026113	-1.13928	0.0942513	-0.710048	0.00405572	2.4747	0.252644	0.16504	-0.169333	-0.0969588	-0.0634028	1.89317	-0.645632	-5.1329	-0.0497686	-2.40948	-0.561439	-0.300854	1.62265	0.107028	0.650891	-2.30392	-0.575073	1.45299	-0.232771	-0.274035	0.0713536	0.0613791	-0.126968	-0.480292	0.0366128	1.10607	-0.11021	-0.109988	2.3014	1.05011	0.708398	6.26257	1.27468	0.0648915	0.424524	-6.88308	0.28703	-1.17245	0.248615
GSM1007764	58.6939	M	62	2.28636	-0.0274645	-1.04958	0.0919002	-0.709686	0.0045046	2.77305	0.280972	0.157961	-0.195284	-0.0539838	-0.0651428	2.93731	-0.687177	-5.3302	-0.0422765	-1.23389	-0.554914	-0.261525	1.6234	0.085627	0.599757	-1.61767	-0.430702	1.70634	-0.205808	-0.28414	0.066098	0.0611259	-0.131953	-0.469494	0.0517789	1.15702	-0.255057	-0.0923685	2.28569	1.40885	1.01729	6.25313	1.39498	0.0708129	0.532967	-7.34989	0.240676	-0.773115	0.25359
GSM1007766	70.0181	M	68	2.06802	-0.0274864	-1.2161	0.0938849	-0.699197	0.00454705	2.35562	0.351298	0.204804	-0.228993	-0.0793678	-0.0848147	3.34237	-0.842523	-4.67617	-0.0659012	-2.83197	-0.55059	-0.310042	1.55419	0.0982114	0.671921	-2.11888	-0.521049	2.23768	-0.246384	-0.305283	0.0842843	0.0484898	-0.349431	-0.589534	0.0490054	1.09557	-0.174752	-0.124466	1.71401	1.66589	0.935503	6.19057	1.63421	0.0742387	0.491454	-6.78837	0.299733	-1.22554	0.239616
GSM1007767	67.3143	M	64	2.10602	-0.0281107	-1.106	0.0962047	-0.641783	0.00448118	2.32724	0.290931	0.174196	-0.20873	-0.0807878	-0.0960748	3.10871	-0.718272	-4.08638	-0.0456666	-2.09551	-0.552505	-0.314634	1.56252	0.119287	0.589415	-1.78987	-0.358188	2.01162	-0.228187	-0.268304	0.0641052	0.0593892	-0.152887	-0.47907	0.035935	1.12684	-0.133526	-0.101905	2.17273	0.945256	0.937735	6.26114	1.50198	0.0659875	0.563962	-7.12807	0.257425	-0.950303	0.26018
GSM1007768	65.0467	F	68	2.2902	-0.029403	-1.23835	0.0946011	-0.703236	0.00468814	2.46842	0.438715	0.175671	-0.253085	-0.0828266	-0.0641273	3.12616	-0.850346	-5.03996	-0.0554282	-2.75584	-0.571581	-0.299226	1.52413	0.0932585	0.61401	-2.0592	-0.457704	1.62263	-0.179729	-0.310264	0.0773241	0.072618	-0.162564	-0.478037	0.0419824	1.12731	-0.196481	-0.117578	2.36992	1.01758	0.958764	6.37012	1.61405	0.0703402	0.478838	-7.20246	0.234304	-1.23961	0.255139
GSM1007769	56.4074	F	55	1.99309	-0.0300209	-1.28073	0.0947091	-0.842599	0.00403802	2.61258	0.269188	0.179292	-0.233718	-0.0723406	-0.0910908	2.85413	-0.82281	-5.56456	-0.0656389	-2.80196	-0.571902	-0.303059	1.5837	0.09837	0.629235	-2.5774	-0.423234	2.14197	-0.314633	-0.330912	0.0813084	0.0442715	-0.15097	-0.632872	0.0637539	1.11386	-0.149054	-0.120904	2.00515	0.950417	0.978447	6.38783	1.4243	0.069894	0.462557	-6.60606	0.269618	-1.1234	0.25099
GSM1007770	74.7046	M	69	1.9572	-0.0245991	-0.933133	0.0933793	-0.672266	0.00397568	2.55333	0.226377	0.173016	-0.201775	-0.0645071	-0.0715752	2.23741	-0.709631	-3.93356	-0.0475828	-1.26456	-0.595505	-0.299616	1.62742	0.112405	0.629041	-1.46435	-0.464735	1.4554	-0.18573	-0.163524	0.0801594	0.0257474	-0.0971877	-0.382177	0.0406882	1.13627	-0.127266	-0.0864089	1.96803	2.62894	1.05235	6.41921	1.0499	0.0584758	0.530038	-6.74574	0.291061	-0.976027	0.250776
GSM1007771	53.757	M	59	2.11783	-0.0288714	-1.28048	0.0955453	-0.718108	0.00428358	2.23735	0.287369	0.15849	-0.196744	-0.0876733	-0.0703829	2.94526	-0.73184	-4.68748	-0.0484957	-2.3153	-0.574424	-0.33645	1.58701	0.122118	0.60638	-2.33523	-0.454508	1.31084	-0.228108	-0.299522	0.0645077	0.0598252	-0.0990596	-0.501154	0.0366006	1.10354	-0.102747	-0.0941748	1.88856	1.29055	0.892587	6.32194	1.27577	0.0652826	0.75913	-7.06043	0.209773	-0.811576	0.25268
GSM1007772	55.228	M	56	2.03375	-0.0277058	-1.18263	0.0945881	-0.878119	0.00433395	2.7138	0.274719	0.145713	-0.232985	-0.0547337	-0.0982095	3.36877	-0.72106	-5.58891	-0.0487747	-2.03221	-0.608834	-0.267246	1.60034	0.104817	0.586061	-1.94166	-0.423981	1.51118	-0.208678	-0.295907	0.071795	0.0447001	-0.171922	-0.628423	0.0491258	1.12348	-0.138424	-0.132812	2.05933	1.65901	0.863117	6.24071	1.38372	0.0673695	0.54196	-6.34909	0.225007	-1.23187	0.252459
GSM1007773	50.1299	F	54	2.02068	-0.0287228	-1.30645	0.0947363	-1.04546	0.00432469	1.83373	0.221564	0.178325	-0.263954	-0.0999959	-0.0910496	3.24479	-0.793265	-4.88834	-0.0701873	-2.65705	-0.624667	-0.311729	1.56559	0.111512	0.656868	-2.29719	-0.461515	1.48709	-0.20192	-0.350816	0.0790532	0.0419975	-0.142945	-0.738055	0.0414862	1.13	-0.123455	-0.127005	2.32222	1.2308	0.879863	6.20761	1.50782	0.0813038	0.638924	-6.04249	0.318301	-1.0902	0.217318
GSM1007775	58.9799	F	67	2.03283	-0.0287062	-1.15669	0.0950596	-0.638405	0.0045299	2.27407	0.35874	0.186898	-0.206056	-0.08418	-0.0744045	3.22017	-0.748151	-4.93457	-0.05146	-1.79961	-0.513304	-0.315004	1.58012	0.0893736	0.615722	-1.77071	-0.426246	1.63295	-0.244949	-0.267461	0.0759095	0.0369642	-0.147738	-0.554528	0.0326137	1.09682	-0.128622	-0.101024	2.01058	1.38649	0.956346	6.31981	1.429	0.0566336	0.479684	-6.93738	0.285781	-1.01162	0.244886
GSM1007776	60.7732	M	66	2.25388	-0.0280544	-1.14776	0.0935343	-0.730851	0.00451232	1.53418	0.290569	0.156729	-0.241456	-0.0622128	-0.0620281	3.01003	-0.831541	-5.24098	-0.0492057	-1.6614	-0.513371	-0.268336	1.60718	0.13417	0.667722	-2.24466	-0.443668	1.83639	-0.218177	-0.257351	0.0675099	0.0492316	-0.115192	-0.514103	0.0408132	1.16251	-0.187657	-0.0867649	2.02059	1.14906	0.854115	6.2349	1.3722	0.0570613	0.509139	-6.84702	0.273954	-0.960943	0.258021
GSM1007778	54.9298	F	65	2.13279	-0.0289464	-1.33209	0.0917563	-0.803275	0.00433977	2.36365	0.318358	0.184159	-0.190121	-0.0744936	-0.0566727	2.60929	-0.860154	-4.66171	-0.0447197	-1.5107	-0.587292	-0.254899	1.61276	0.113314	0.580768	-1.96636	-0.348342	1.5258	-0.221512	-0.254514	0.0766993	0.0437315	-0.135287	-0.721482	0.032799	1.16257	-0.115593	-0.0903815	1.99463	1.14798	0.84565	6.27865	1.38147	0.0519818	0.524062	-6.94902	0.248866	-0.894261	0.25485
GSM1007779	62.8599	F	62	2.00356	-0.0280303	-1.07496	0.0951011	-0.726064	0.00428569	2.31672	0.374738	0	-0.177591	-0.0561858	-0.0826478	2.21588	-0.769185	-4.69598	-0.0450487	-2.03274	-0.58971	-0.283372	1.64427	0.117502	0.619312	-1.83203	-0.701483	1.34303	-0.275766	-0.26459	0.0710279	0.0698743	-0.137621	-0.616578	0.0529837	1.16143	-0.171297	-0.101463	1.64959	1.37164	0.921811	6.13616	1.38771	0.0648634	0.698354	-6.22398	0.243565	-0.629079	0.246929
GSM1007780	50.3278	F	52	2.02332	-0.0291106	-1.34296	0.0946556	-0.791649	0.00461652	2.27868	0.454332	0.128125	-0.219138	-0.102242	-0.0763672	2.94282	-0.792937	-4.55529	-0.0470426	-2.6653	0	-0.247594	1.60466	0.116099	0.636194	-2.6445	-0.528156	1.36751	-0.264945	-0.308295	0.0772771	0.0373999	-0.101013	-0.536439	0.034659	1.14706	-0.158072	-0.0992267	1.63726	1.11209	0.948111	6.34726	1.59432	0.0575206	0.558869	-6.45242	0.247678	-0.818511	0.254147
GSM1007781	65.277	F	67	2.12933	-0.0283784	-1.27066	0.095353	-0.667794	0.00464205	2.21894	0.27631	0.133804	-0.181081	-0.0798497	-0.0885033	3.28469	-0.668156	-4.82374	-0.0508303	-1.72347	-0.591293	-0.305006	1.64142	0.102211	0.628911	-2.00949	-0.451689	1.41951	-0.270953	-0.272132	0.0769704	0.0535902	-0.17077	-0.56256	0.0435595	1.13055	-0.124762	-0.108155	1.88999	1.91223	0.783382	6.15909	1.41393	0.0920151	0.619813	-7.3214	0.294912	-0.961659	0.261362
GSM1007782	69.5526	M	67	2.15671	-0.0287124	-1.05326	0.0957122	-0.455838	0.00456901	1.80402	0.319095	0.165118	-0.166072	-0.0925186	-0.0665587	3.40229	-0.65124	-3.84249	-0.0539839	-2.5362	-0.547362	-0.306537	1.57982	0.0956056	0.634357	-1.75719	-0.539607	1.53041	-0.183811	-0.276595	0.0658025	0.0617096	-0.127233	0	0.0314187	1.14194	-0.133341	-0.0726049	1.86904	0.632737	0.909748	6.27079	1.45755	0.0486556	0.508246	-7.30397	0.241663	-0.665293	0.265871
GSM1007783	75.2074	F	63	2.0016	-0.0296096	-1.24423	0.0967623	-0.772718	0.00466613	1.68889	0.50263	0.162223	-0.196959	-0.0773644	-0.0906056	2.44232	-0.666396	-3.49829	-0.0602424	-1.63589	-0.51593	-0.306168	1.60874	0.0828982	0.62462	-1.84993	-0.43809	3.13309	-0.297372	-0.246396	0.0709591	0.0484376	-0.184775	-0.621895	0.0333193	1.17051	-0.100014	-0.125073	1.82392	0.861299	0.784625	6.18398	1.96284	0.0672601	0.635385	-6.03958	0.315464	-0.974404	0.255156
GSM1007785	45.2403	M	42	2.02601	-0.0309592	-1.25471	0.0944034	-0.79666	0.00449771	1.86628	0.429672	0.153009	-0.207247	-0.0838374	-0.082273	2.73594	-0.740229	-5.13351	-0.0593437	-1.88432	-0.583747	-0.300274	1.56401	0.0879986	0.638884	-2.56413	-0.409773	1.61955	-0.274402	-0.304778	0.0686019	0.0455011	-0.113239	-0.663706	0.0403004	1.13965	-0.131045	-0.103761	1.65	0.857308	0.913956	6.41274	1.20517	0.0663636	0.738321	-6.91023	0.290573	-0.894146	0.237578
GSM1007787	56.1796	M	62	2.13291	-0.02643	-1.16772	0.0889997	-0.827943	0.00439287	2.08152	0.341897	0.18195	-0.197392	-0.0664663	-0.0811997	3.33477	-0.668199	-5.08882	-0.0383982	-1.41566	-0.527019	-0.288085	1.66948	0.140639	0.504783	-1.92586	-0.560912	1.25613	-0.208297	-0.23216	0.0696545	0.0400386	-0.123807	-0.46436	0.0302999	1.1675	-0.119765	-0.0460325	2.06834	1.07851	0.849669	6.1852	1.52724	0.0530334	0.697496	-7.46195	0.300125	-0.580922	0.249987
GSM1007788	63.9903	F	67	2.20862	-0.0294329	-0.986052	0.095718	-0.79484	0.00417291	1.45744	0.476069	0.136688	-0.190118	-0.0597517	-0.0652155	4.26653	-0.693283	-5.76134	-0.0520884	-0.865849	-0.539253	-0.27392	1.64039	0.109522	0.595234	-1.30586	-0.468957	1.15377	-0.206278	-0.330862	0.0566549	0.0220423	-0.0728725	-0.567667	0.0383991	1.13628	-0.110956	-0.0800862	1.38611	0.647697	0.894249	6.22717	1.62611	0.0551612	0.426915	-6.92889	0.296511	-0.743414	0.26438
GSM1007789	66.6478	M	62	1.93797	-0.0288647	-1.37004	0.0945008	-0.749736	0.00445096	2.70973	0.311749	0.233382	-0.231632	-0.0841245	-0.0919389	2.99031	-0.698866	-4.89261	-0.059816	-2.4785	-0.54526	-0.295956	1.54461	0.116469	0.637126	-2.07339	-0.539342	1.99909	-0.2691	-0.300192	0.0725426	0.0550873	-0.156376	-0.561208	0.0464108	1.09175	-0.142364	-0.121524	1.94434	1.65174	0.886802	6.31815	1.337	0.0971288	0.588163	-6.32599	0.274884	-1.21501	0.245733
GSM1007790	63.8318	M	64	2.19619	-0.0285483	-1.17383	0.0929686	-0.898314	0.00457815	2.77141	0.286016	0.119936	-0.237447	-0.0766343	-0.0891584	3.21873	-1.01294	-4.54796	-0.0544997	-1.57815	-0.578039	-0.342695	1.54438	0.093857	0.626065	-2.11953	-0.324331	1.88442	-0.259258	-0.316622	0.0782481	0.100832	-0.175498	-0.628909	0.0421331	1.11438	-0.129765	-0.110322	2.01057	1.23396	0.908543	6.1821	1.45688	0.0742261	0.754515	-6.23039	0.240517	-1.06787	0.244667
GSM1007793	75.1295	M	70	2.07099	-0.0275304	-1.01774	0.0936738	-0.620675	0.00473845	2.64661	0.289238	0.147013	-0.222058	-0.0690603	-0.067999	2.69661	-0.86267	-3.99396	-0.0483096	-1.89018	-0.56034	-0.308317	1.63596	0.0913654	0.625738	-1.68665	-0.516339	1.53404	-0.187293	-0.280569	0.0689764	0.0495313	-0.175889	-0.369216	0.0491877	1.0567	-0.164169	-0.0833806	2.00229	1.92119	0.870541	6.44073	1.6043	0.0948962	0.447634	-7.65625	0.264752	-1.16467	0.25671
GSM1007794	57.8306	F	56	1.89247	-0.030236	-1.35284	0.0950933	-0.769928	0.00420945	2.24064	0.359801	0.132397	-0.238585	-0.0548574	-0.0831167	2.853	-0.850628	-4.47808	-0.055658	-2.03342	-0.582816	-0.307937	1.56575	0.103514	0.63825	-2.1467	-0.47998	1.48402	-0.257545	-0.328863	0.0872852	0.0411791	-0.157397	-0.570453	0.0487136	1.08937	-0.186111	-0.112394	2.31116	1.39905	0.984894	6.32452	1.40716	0.0913569	0.59054	-6.81088	0.231732	-0.967818	0.238573
GSM1007796	60.5555	F	63	2.10707	-0.0286065	-1.28326	0.0941445	-0.594113	0.00458938	3.46721	0.328067	0.134861	-0.243374	-0.0662106	-0.070566	3.62791	-0.599311	-4.53275	-0.0443029	-2.47568	-0.55557	-0.312357	1.54828	0.0699139	0.539452	-2.03911	-0.422601	1.56277	-0.216182	-0.334925	0.0815099	0.0583998	-0.139185	-0.449671	0.0424255	1.11607	-0.196029	-0.105497	2.16488	1.28968	0.985239	6.33097	1.62972	0.0924688	0.526522	-7.48677	0.246103	-1.31623	0.26585
GSM1007798	67.9956	M	64	2.04816	-0.0305858	-1.19454	0.0956067	-0.664065	0.00405616	2.48565	0.219208	0.129072	-0.219022	-0.0766502	-0.0812855	2.68915	-0.737879	-5.12839	-0.0603503	-2.45755	-0.54701	-0.271781	1.5805	0.100608	0.623962	-1.69083	-0.434344	1.49395	-0.232838	-0.221541	0.0723363	0.0692413	-0.147943	-0.450452	0.0515213	1.11166	-0.126236	-0.0983102	2.13716	1.42046	0.784168	6.21299	1.29035	0.0754205	0.508412	-7.19596	0.289566	-1.49448	0.243065
GSM1007799	55.4781	F	56	2.10463	-0.0300054	-1.31871	0.0952295	-0.783847	0.00450592	2.89656	0.201607	0.152669	-0.183739	-0.0839983	-0.0727884	3.50894	-0.914184	-4.88713	-0.0627627	-2.24408	-0.590798	-0.31731	1.55397	0.0913753	0.605814	-2.45648	-0.416049	1.76989	-0.20548	-0.315179	0.0739229	0.0634978	-0.13576	-0.679257	0.0339471	1.12608	-0.152095	-0.1167	1.94048	1.17212	1.02464	6.45123	1.30545	0.066978	0.575387	-6.83667	0.260732	-0.79545	0.255534
GSM1007801	75.5626	M	68	2.10748	-0.0298136	-0.784886	0.0935562	-0.81736	0.00419994	3.80198	0.551936	0.15014	-0.274839	-0.0505611	-0.106045	4.1757	-0.760864	-5.69253	-0.0419597	-1.18139	-0.546926	-0.251904	1.64868	0.113231	0.576356	-1.46396	-0.547976	1.44631	-0.217822	-0.196658	0.0672822	0.0271358	-0.158731	-0.502493	0.0655816	1.12582	-0.10533	-0.109707	2.02622	1.7557	0.780136	6.42305	1.12191	0.0653247	0.609801	-5.65381	0.208916	-1.2365	0.238203
GSM1007802	60.986	M	57	2.23074	-0.0306453	-1.08552	0.0934348	-0.722985	0.00391068	3.39371	0.364538	0.141091	-0.253114	-0.0653652	-0.0770913	3.41343	-0.698582	-4.69942	-0.0638686	-1.98482	-0.56027	-0.297915	1.56004	0.0926601	0.626119	-2.34684	-0.542439	1.46892	-0.21854	-0.327662	0.0602733	0.0816999	-0.117666	-0.635345	0.046438	1.11606	-0.125268	-0.109529	1.9638	1.25282	0.960067	6.25929	1.42015	0.0584613	0.566231	-6.82983	0.247896	-1.10704	0.256077
GSM1007804	47.0818	F	54	2.13866	-0.0281612	-1.04579	0.0953445	-0.785549	0.00411039	2.88352	0.438819	0.161914	-0.254986	-0.0598502	-0.0919002	3.38408	-0.634848	-5.31116	-0.0434688	-2.63725	-0.570339	-0.290461	1.57782	0.0859015	0.655466	-1.78168	-0.412043	1.78529	-0.240308	-0.319039	0.0836301	0.033151	-0.193333	-0.832587	0.0496234	1.14436	-0.137556	-0.142891	2.07093	1.08356	0.926777	6.27578	1.54166	0.0857412	0.614961	-6.90831	0.244529	-1.204	0.244179
GSM1007805	58.5254	F	58	2.04251	-0.0294249	-1.19699	0.0950214	-0.390537	0.00398535	4.25278	0.371706	0.140084	-0.223165	-0.0562306	-0.0768734	2.36246	-0.897024	-4.33535	-0.0341363	-1.83847	-0.546426	-0.290233	1.63551	0.0994059	0.58449	-1.98262	-0.542122	1.45762	-0.197454	-0.220711	0.0636166	0.0492388	-0.186146	-0.400396	0.0356959	1.13359	-0.154456	-0.0740574	2.4674	0.813571	1.01501	6.15663	1.57748	0.0374471	0.515306	-7.67689	0.27082	-1.0072	0.261956
GSM1007807	72.82	M	66	2.03251	-0.0298302	-1.13234	0.09286	-0.68963	0.0044478	3.20582	0.342606	0.153783	-0.215718	-0.0804168	-0.0897025	3.5907	-0.785167	-4.91733	-0.0534399	-2.12142	-0.534412	-0.311153	1.56443	0.103088	0.611428	-1.8455	-0.494998	1.59737	-0.229115	-0.26895	0.0842551	0.0698531	-0.193151	-0.512866	0.0476181	1.14328	-0.131116	-0.112307	2.6267	1.46695	0.831605	6.25252	1.56271	0.0634183	0.55498	-6.63036	0.283347	-1.08646	0.243934
GSM1007809	59.0078	F	62	2.05767	-0.0275753	-1.18164	0.0938446	-0.723178	0.00459238	2.46752	0.355509	0.162935	-0.236811	-0.0872972	-0.0745925	3.23933	-0.70557	-5.21479	-0.0458214	-2.65028	-0.581006	-0.313957	1.59179	0.0947713	0.631078	-1.97157	-0.38355	1.34849	-0.167311	-0.362609	0.0757545	0.0560893	-0.186397	-0.388168	0.0596891	1.09326	-0.100991	-0.116843	1.85521	1.17317	0.971716	6.24273	1.46083	0.0722736	0.407296	-7.12107	0.256467	-1.15997	0.246019
GSM1007812	58.0543	M	57	2.15972	-0.0282397	-1.10693	0.0949392	-0.92091	0.00456355	2.39904	0.306897	0.142609	-0.309739	-0.0606613	-0.0958065	2.85121	-0.694951	-4.48325	-0.0522062	-1.90299	-0.574839	-0.269438	1.56248	0.0971567	0.63113	-2.23856	-0.488852	1.61136	-0.186951	-0.276468	0.0675522	0.0596476	-0.11452	-0.523052	0.0406281	1.08464	-0.122041	-0.105818	2.03663	1.15955	1.00376	6.40342	1.30912	0.0728898	0.445606	-6.46676	0.273625	-1.05873	0.258294
GSM1007813	55.1544	M	52	2.24119	-0.0278256	-1.20565	0.0959278	-0.572814	0.00426699	2.82577	0.250434	0.125405	-0.214005	-0.066672	-0.0758793	2.66598	-0.650485	-4.19626	-0.0491906	-1.72004	-0.559039	-0.300959	1.57115	0.107626	0.58865	-2.16948	-0.341246	1.33348	-0.214691	-0.275176	0.0735915	0.049878	-0.110928	-0.396705	0.0344245	1.09946	-0.140447	-0.10352	1.79336	0.855917	0.937991	6.23113	1.51159	0.0469504	0.437428	-7.24917	0.292128	-0.948831	0.259474
GSM1007814	68.9508	M	69	2.12771	-0.0293957	-1.10931	0.0961257	-0.709235	0.00478498	2.68381	0.320508	0.149493	-0.216048	-0.0652015	-0.0866994	2.93006	-0.762261	-5.06053	-0.050287	-2.2484	-0.576355	-0.279354	1.55575	0.0829579	0.632183	-2.0106	-0.415525	1.66882	-0.197808	-0.226767	0.0777934	0.0478413	-0.14918	-0.506009	0.0378075	1.11327	-0.123493	-0.103811	2.30322	1.42404	0.988109	6.22617	1.54534	0.0832694	0.490332	-6.87863	0.218372	-1.28358	0.243614
GSM1007815	55.4942	M	54	2.22565	-0.0293814	-1.37418	0.0947757	-0.782635	0.00437352	3.13311	0.28806	0.19539	-0.209809	-0.0730848	-0.0744803	3.34422	-0.749723	-5.02341	-0.05008	-2.39644	-0.597228	-0.308363	1.59554	0.100925	0.618842	-2.1386	-0.460272	1.66439	-0.252648	-0.25751	0.0672548	0.0535272	-0.125226	-0.461306	0.0362774	1.14731	-0.140405	-0.0980055	1.60105	1.30821	0.850463	6.1922	1.40029	0.0615326	0.511093	-6.94013	0.278352	-0.921204	0.255203
GSM1007816	53.221	F	52	2.15894	-0.0282304	-1.29956	0.094425	-0.685323	0.00424497	2.31746	0.345809	0.143962	-0.207396	-0.0743823	-0.0747428	2.92665	-0.560207	-4.63968	-0.0476742	-2.28708	-0.595768	-0.283275	1.62251	0.0747582	0.615448	-1.92856	-0.333213	1.8225	-0.224037	-0.304226	0.0720011	0.0444764	-0.191302	-0.537556	0.0378863	1.14696	-0.127078	-0.131751	2.34152	1.17562	0.801732	6.32029	1.57689	0.0663219	0.52697	-7.00222	0.309565	-1.01182	0.252494
GSM1007817	59.0264	F	60	2.21584	-0.0294576	-1.32804	0.0929364	-0.801191	0.0046152	2.38573	0.311611	0.181886	-0.188169	-0.0808903	-0.0753289	3.23537	-0.610568	-6.19688	-0.0468025	-1.91897	-0.588115	-0.30874	1.62146	0.0912495	0.631794	-2.28976	-0.43907	1.48233	-0.273595	-0.290976	0.0782037	0.0576839	-0.124314	-0.526788	0.0459292	1.12807	-0.142117	-0.0980715	2.26949	0.994904	0.963499	6.36456	1.63348	0.0550498	0.430377	-6.62772	0.263817	-0.840767	0.245483
GSM1007818	62.7891	M	70	2.10807	-0.0296716	-1.1824	0.0945169	-0.763875	0.0043156	3.15775	0.429072	0.145383	-0.208581	-0.0685519	-0.0652894	3.0337	-0.642268	-4.66978	-0.057355	-1.74755	-0.562393	-0.290377	1.61212	0.0775454	0.591333	-2.44548	-0.433286	1.4784	-0.193513	-0.252895	0.0696733	0.0714641	-0.205966	-0.434982	0.0320478	1.10919	-0.179383	-0.0829826	2.03045	1.11859	0.932425	6.1232	1.5855	0.049983	0.549423	-7.35552	0.25584	-0.947791	0.257744
GSM1007819	53.1856	M	56	1.98198	-0.0293416	-1.20628	0.0927843	-0.759561	0.00469721	2.31223	0.267111	0.203832	-0.213247	-0.109479	-0.0841213	2.43987	-0.628372	-4.84659	-0.0544645	-2.17534	-0.591879	-0.348506	1.62441	0.0931938	0.6144	-2.09844	-0.469515	1.39719	-0.303471	-0.315947	0.0736049	0.0791695	-0.120277	-0.546052	0.0454564	1.12465	-0.167632	-0.130239	2.21762	1.12554	0.828784	6.34545	1.36237	0.0731875	0.443641	-6.61029	0.254753	-0.922524	0.255199
GSM1007820	56.1377	M	55	2.06696	-0.0298635	-1.19814	0.0960081	-0.623846	0.00456292	2.71004	0.334338	0.127518	-0.213498	-0.0828706	-0.0806249	3.33523	-0.593485	-4.70466	-0.0538737	-1.18925	-0.585113	-0.301666	1.55967	0.146409	0.574555	-1.9882	-0.429101	1.40127	-0.252955	-0.286828	0.07786	0.0703144	-0.140671	-0.499235	0.0521087	1.1265	-0.14121	-0.0898323	2.13985	1.00075	0.910256	6.14579	1.38807	0.0714807	0.475286	-7.25406	0.271126	-1.05652	0.25582
GSM1007821	69.6412	M	65	2.18568	-0.0284267	-1.11725	0.0917386	-0.663908	0.0046907	2.57579	0.252721	0.183398	-0.211603	-0.0801217	-0.0786889	3.38944	-0.645405	-4.81321	-0.0415877	-1.37664	-0.608183	-0.291535	1.61951	0.0995698	0.590164	-1.91091	-0.49853	1.44662	-0.316716	-0.238205	0.0748066	0.036848	-0.13339	-0.575469	0.0462723	1.15648	-0.131114	-0.10849	2.63698	1.57367	0.85306	6.30467	1.42539	0.0582916	0.540002	-6.70185	0.266774	-1.02313	0.239669
GSM1007823	56.407	M	56	2.29838	-0.0271354	-1.15644	0.085041	-0.79914	0.00447134	2.62467	0.348813	0.15689	-0.231222	-0.0609465	-0.0658932	3.0137	-0.646886	-4.35492	-0.0490585	-1.62518	-0.571484	-0.282022	1.65381	0.0753172	0.551899	-2.24058	-0.376031	1.27837	-0.270119	-0.238451	0.0626529	0.0699953	-0.11186	-0.35478	0.0373412	1.12143	-0.203622	-0.0715009	2.40519	1.11385	0.752464	6.34374	1.56269	0.056152	0.423463	-7.28317	0.304973	-0.893901	0.258691
GSM1007824	57.1105	M	64	2.07227	-0.0287686	-1.23589	0.0949275	-0.635448	0.00445038	2.66562	0.261342	0.130201	-0.189481	-0.0733034	-0.0730906	3.28908	-0.52652	-5.09541	-0.0453961	-2.21852	-0.573373	-0.283393	1.6025	0.0891904	0.6134	-2.10904	-0.390284	1.4432	-0.224505	-0.266989	0.0837164	0.0631558	-0.153622	-0.430634	0.0395964	1.14404	-0.140038	-0.0942515	2.13308	0.973118	0.746184	6.30009	1.31479	0.0555016	0.577588	-7.03064	0.267578	-0.761337	0.251819
GSM1007827	55.7709	F	64	2.00054	-0.0285075	-1.31082	0.0935512	-0.918951	0.00444528	2.56732	0.312139	0.162104	-0.213099	-0.0571655	-0.101316	2.86645	-0.761638	-5.99281	-0.0456925	-2.23797	-0.600582	-0.307901	1.56573	0.111733	0.618614	-1.94102	-0.405934	1.96039	-0.244209	-0.285837	0.081824	0.0362181	-0.167819	-0.883246	0.0479473	1.11121	-0.150991	-0.130957	2.22478	1.42846	0.871042	6.26387	1.39121	0.0789039	0.554805	-6.30362	0.287874	-1.05956	0.231272
GSM1007828	52.874	M	49	2.21849	-0.0276914	-1.30789	0.0917314	-0.716178	0.00440024	3.89472	0.240118	0.187272	-0.242547	-0.0728177	-0.0701783	3.36463	-0.746429	-5.3536	-0.047043	-1.8209	-0.56156	-0.267852	1.57919	0.0956078	0.583677	-2.12027	-0.403818	1.66001	-0.272045	-0.285753	0.0568068	0.061628	-0.184693	-0.593437	0.043249	1.10909	-0.136387	-0.0961671	2.0005	1.36143	1.04011	6.42773	1.15924	0.0687477	0.536037	-7.15594	0.269119	-1.0644	0.254794
GSM1007829	52.0898	F	56	2.03402	-0.0273492	-1.20114	0.0927836	-0.859243	0.00463692	2.59643	0.307042	0.181399	-0.225694	-0.0864332	-0.0803123	3.28428	-0.850346	-5.8133	-0.0535228	-1.55201	-0.56569	-0.304138	1.57435	0.0932802	0.656289	-1.96474	-0.424108	1.32316	-0.315854	-0.309381	0.0780673	0.047078	-0.164579	-0.663514	0.0438469	1.10947	-0.173327	-0.125717	2.39932	1.03191	1.01252	6.25236	1.48413	0.0778284	0.680723	-6.51387	0.252307	-1.03452	0.234996
GSM1007830	63.3017	F	62	1.97446	-0.0285439	-1.08226	0.0941347	-0.589998	0.00462342	3.60014	0.330982	0.129166	-0.199727	-0.0686628	-0.0858485	3.13593	-0.82386	-5.16946	-0.0466739	-2.01114	-0.543955	-0.268342	1.56946	0.0855266	0.617388	-1.66715	-0.397868	1.25383	-0.232307	-0.3104	0.0842054	0.0432392	-0.151877	-0.583697	0.0491156	1.06516	-0.120549	-0.118789	2.32001	1.21286	0.895792	6.2297	1.54146	0.0617105	0.57963	-6.61218	0.262244	-1.67888	0.255851
GSM1007831	64.5776	F	69	2.08447	-0.0273743	-1.11953	0.0927898	-0.633776	0.00417745	2.65	0.393518	0.126919	-0.22274	-0.0625302	-0.0684822	3.14914	-0.52409	-5.4627	-0.044878	-1.76177	-0.582824	-0.303326	1.62773	0.105827	0.57773	-1.75313	-0.433761	1.55265	-0.277346	-0.255195	0.0869119	0.0437651	-0.199711	-0.485109	0.0671687	1.13789	-0.129668	-0.0868481	1.99091	1.74249	0.740403	6.18404	1.67574	0.0626805	0.61508	-7.29796	0.287063	-1.2016	0.260043
GSM1007833	54.7915	M	55	2.06185	-0.0278518	-1.11586	0.0952704	-0.612132	0.00428157	3.0382	0.323621	0.147082	-0.235599	-0.0559882	-0.0667052	2.62441	-0.777637	-5.0304	-0.053392	-2.07129	-0.540145	-0.306878	1.60277	0.0747455	0.61493	-2.16931	-0.772588	1.46573	-0.201578	-0.328519	0.0800946	0.0580835	-0.147232	-0.452688	0.0680546	1.12621	-0.121317	-0.107365	2.22067	1.44605	0.89387	6.19285	1.45581	0.0786947	0.552126	-7.29163	0.312898	-0.862965	0.257337
GSM1007834	65.2686	M	70	2.09111	-0.0271865	-1.06569	0.0921163	-0.682449	0.00474176	3.28223	0.30921	0.136456	-0.243127	-0.086952	-0.0680848	3.10465	-0.670558	-5.51052	-0.0475704	-1.92291	-0.566679	-0.270183	1.59908	0.0857325	0.561483	-2.12203	-0.581037	1.43564	-0.185879	-0.263252	0.063379	0.0660725	-0.192152	-0.421475	0.0377948	1.12675	-0.118894	-0.0915659	2.79435	1.1363	1.02365	6.34959	1.47124	0.0604372	0.547077	-7.37602	0.269346	-0.869001	0.248214
GSM1007835	64.4996	M	63	1.81924	-0.0282513	-1.14799	0.0959494	-0.845808	0.00439691	3.16163	0.352247	0.179749	-0.237462	-0.0759164	-0.0887276	2.92714	-0.688257	-4.78673	-0.0487731	-1.7172	-0.571888	-0.272949	1.58736	0.0998249	0.594623	-1.69527	-0.517385	1.60131	-0.157122	-0.264798	0.0780297	0.0458275	-0.145807	-0.422152	0.0625448	1.13571	-0.131192	-0.103611	2.41907	1.23686	0.805881	6.36079	1.47245	0.0877836	0.552914	-6.41064	0.239349	-0.943626	0.249935
GSM1007836	60.8787	M	65	2.11724	-0.0292843	-1.36823	0.0922602	-0.82227	0.00424031	3.16092	0.312825	0.165894	-0.232195	-0.0695971	-0.0790597	3.32592	-0.60761	-4.70164	-0.0495261	-1.89191	-0.619209	-0.333032	1.61336	0.0711135	0.600068	-2.30334	-0.407726	1.6043	-0.181913	-0.263801	0.0730106	0.054689	-0.172293	-0.660102	0.0527532	1.15473	-0.151941	-0.123222	2.47683	1.36555	0.715232	6.1195	1.55632	0.0602317	0.552142	-6.50806	0.260095	-1.30811	0.248463
GSM1007838	58.3574	F	63	2.27501	-0.02734	-1.13355	0.0892864	-0.761281	0.00458676	1.56884	0.307445	0.182819	-0.206902	-0.0902919	-0.0754786	2.38852	-0.662616	-3.76164	-0.0407341	-1.36229	-0.581029	-0.276155	1.6718	0.0907081	0.576251	-1.87529	-0.502761	1.51309	-0.22861	-0.228914	0.0797023	0.0357886	-0.0987404	-0.513828	0.0289611	1.15526	-0.146745	-0.0511436	1.9895	1.08142	0.948583	6.28039	1.41881	0.064838	0.419337	-6.68907	0.283052	-0.577066	0.255598
GSM1007839	55.362	F	54	2.07829	-0.0278002	-1.16024	0.0927056	-0.899087	0.00469417	2.01284	0.350766	0.161999	-0.24841	-0.0663453	-0.0819114	3.31752	-0.757764	-5.27691	-0.055186	-1.91647	-0.596765	-0.276099	1.66996	0.107256	0.617147	-2.44306	-0.557916	1.30417	-0.226741	-0.297025	0.0668886	0.0398611	-0.113146	-0.495423	0.0527298	1.16108	-0.133088	-0.0825519	1.75045	0.9566	0.914735	6.21853	1.52851	0.0476605	0.679808	-6.5783	0.272013	-0.796222	0.261135
GSM1007841	56.5084	M	59	2.2034	-0.0274452	-1.13437	0.0916053	-0.764879	0.00427792	2.15169	0.272232	0.1494	-0.318908	-0.0639921	-0.0646035	2.82976	-0.653885	-4.63056	-0.0502937	-1.73882	-0.577098	-0.278524	1.65358	0.0988982	0.569448	-2.08327	-0.416659	1.13378	-0.243036	-0.240641	0.0578622	0.0599889	-0.0922663	-0.528971	0.0414066	1.16136	-0.127785	-0.0632977	2.09043	0.866324	0.945175	6.31408	1.29005	0.0571248	0.550083	-6.6719	0.258008	-0.755218	0.250932
GSM1007844	63.8394	F	60	2.13765	-0.029089	-1.19433	0.0911463	-0.924994	0.00457197	2.58032	0.299729	0.170457	-0.191127	-0.0720975	-0.0687649	2.96508	-0.552122	-4.77838	-0.0531293	-1.56479	-0.61438	-0.271285	1.63037	0.0744351	0.580514	-1.35505	-0.409006	1.31634	-0.230226	-0.264796	0.0778556	0.0440042	-0.127798	-0.638221	0.0542266	1.16768	-0.155852	-0.0773713	2.13874	1.19734	0.89144	6.28869	1.72977	0.0621377	0.489204	-6.25684	0.300058	-0.794456	0.244549
GSM1007845	68.0927	M	68	2.12935	-0.0282682	-1.05562	0.0908116	-0.680123	0.00467152	2.82814	0.228652	0.171447	-0.265862	-0.0732769	-0.0887874	3.47022	-0.668932	-4.63468	-0.048337	-1.9862	-0.615585	-0.278961	1.60849	0.0830026	0.607447	-2.03655	-0.469338	1.75026	-0.257056	-0.262551	0.0663794	0.0519913	-0.202605	-0.470386	0.0406138	1.12051	-0.131071	-0.103786	2.143	1.54342	0.888477	6.26676	1.47154	0.0676095	0.595687	-6.99982	0.255401	-1.33097	0.261366
GSM1007848	50.3387	M	50	2.27329	-0.0300556	-1.37182	0.0927585	-0.805426	0.00475799	1.84612	0.327883	0.142092	-0.267627	-0.0671781	-0.0876354	2.83365	-0.779707	-4.46042	-0.0589947	-1.61451	-0.584399	-0.270206	1.58555	0.121133	0.605679	-1.8773	-0.442365	1.22457	-0.316867	-0.316505	0.0655427	0.0599525	-0.10234	-0.579409	0.0548258	1.17762	-0.117762	-0.103888	1.52702	1.115	0.951633	6.19461	1.27566	0.0770898	0.489732	-6.81227	0.263794	-0.884211	0.261695
GSM1009662	64.3833	M	65	2.16528	-0.0287274	-1.21288	0.0971512	-0.364189	0.0035908	1.71322	0.252774	0.251309	-0.324529	-0.0523146	-0.0630276	3.44341	-0.724422	-4.20753	-0.0936325	-3.76251	-0.551385	-0.31141	1.58711	0.153688	0.709496	-1.96272	-0.495063	3.12486	-0.128763	-0.274235	0.0575925	0.222498	-0.168444	-0.533328	0.0191221	1.06447	-0.135438	-0.122095	2.42526	1.2915	1.03269	6.65906	1.34663	0.0731848	0.566136	-7.27994	0.185899	-1.37273	0.24653
GSM1009673	60.7787	M	65	2.21076	-0.030491	-1.47241	0.0993397	-0.606979	0.00418359	2.3386	0.523849	0.294711	-0.269073	-0.0621502	-0.0778109	2.86099	-0.798125	-4.03463	-0.0866486	-3.11711	-0.510815	-0.297476	1.53994	0.173065	0.706092	-1.6948	-0.595923	2.51149	-0.117213	-0.331702	0.079672	0.150379	-0.253704	-0.601959	0.0303144	1.06118	-0.279252	-0.143441	2.21935	1.92279	1.02493	6.11533	1.52013	0.0619108	0.441972	-7.47303	0.25248	-1.34315	0.240819
GSM1009674	54.213	M	49	2.19429	-0.0286006	-1.29833	0.0968952	-0.523856	0.00350563	2.8468	0.26263	0.23429	-0.23585	-0.118797	-0.0874239	3.07306	-0.630634	-4.93901	-0.0672681	-2.66639	-0.538965	-0.299493	1.57119	0.160879	0.724441	-1.81578	-0.45003	3.984	-0.141398	-0.309911	0.0638961	0.169136	-0.322102	-0.735362	0.0224376	1.074	-0.150551	-0.152619	2.24715	2.19138	1.13709	6.26264	1.26203	0.106883	0.583255	-6.63675	0.245767	-1.82416	0.248903
GSM1009697	39.6567	F	40	2.08931	-0.0296458	-1.42215	0.0964641	-0.674771	0.00363998	1.924	0.29641	0.280294	-0.274947	-0.0405015	-0.0689383	2.75517	-0.780443	-4.73238	-0.0672967	-3.45107	-0.568746	-0.307368	1.55502	0.189274	0.734008	-2.03855	-0.559571	2.98006	-0.0844723	-0.398444	0.0790897	0.132272	-0.284471	-0.655019	0.0189207	1.07563	-0.221857	-0.147209	2.74958	1.1031	0.894212	6.17535	1.4785	0.102896	0.514193	-6.36765	0.27357	-1.50075	0.245587
GSM1009702	60.1488	M	63	1.91183	-0.0281878	-1.26864	0.0979928	-0.522257	0.00430255	2.1098	0.277106	0.273368	-0.346191	-0.0606188	-0.0547364	3.06223	-1.43561	-4.14836	-0.075329	-2.81844	-0.505035	-0.312633	1.55141	0.2156	0.71479	-1.67677	-0.630871	3.06461	-0.0940039	-0.280538	0.0394934	0.19377	-0.164937	-0.468896	0.0353092	1.0599	-0.148103	-0.136332	2.22089	1.20406	0.839609	6.20501	1.32018	0.058369	0.744041	-6.29353	0.177914	-1.28224	0.237557
GSM1009729	50.2531	M	54	2.05791	-0.0285336	-1.31486	0.0986743	-0.447147	0.00421915	1.47055	0.467683	0.219803	-0.322824	-0.0669745	-0.0614321	2.66709	-1.05649	-4.99523	-0.0740722	-3.11789	-0.546952	-0.315203	1.57407	0.199948	0.720021	-2.13477	-0.471725	3.36321	-0.132979	-0.338774	0.0498854	0.198872	-0.227815	-0.509428	0.0146657	1.06612	-0.20784	-0.115738	2.28257	1.40127	1.00487	6.46349	1.26337	0.104532	0.577874	-6.85439	0.20879	-1.43078	0.244984
GSM1225378	56.7232	M	56	2.10762	-0.0293245	-1.37221	0.0932474	-0.651454	0.00401923	1.37006	0.354312	0.190276	-0.253224	-0.0491945	-0.0402072	2.66667	-0.563466	-4.88424	-0.0690626	-2.09094	-0.499166	-0.279907	1.53108	0.143107	0.766246	-1.8373	-0.507178	2.42551	-0.0597384	-0.227534	0.0612073	0.146691	-0.138451	-0.704102	0.0531515	1.08025	-0.122577	-0.127023	2.54961	1.47184	0.91688	6.32979	1.23447	0.0630072	0.49914	-6.6047	0.210437	-0.78924	0.233866
GSM1225386	56.068	M	56	2.16372	-0.0303997	-1.24258	0.0974424	-0.526903	0.00392994	1.43434	0.302082	0.172995	-0.30925	-0.0567651	-0.0470828	3.16454	-0.573554	-4.6561	-0.0738154	-2.4392	-0.50527	-0.289638	1.52413	0.119876	0.758015	-1.74825	-0.538533	2.32947	-0.0641184	-0.260457	0.0536989	0.163972	-0.14848	-0.630413	0.0288717	1.06376	-0.159674	-0.11915	1.71966	1.05767	0.798951	6.26901	1.23636	0.0764468	0.413118	-7.08977	0.216122	-1.14597	0.244819
GSM1225407	49.5325	M	43	1.8885	-0.0317143	-1.60767	0.0968266	-0.435254	0.00395006	1.72936	0.566828	0.211682	-0.352596	-0.0364152	-0.0598071	3.22444	-0.429706	-5.72659	-0.0679091	-2.41688	-0.606565	-0.318854	1.55611	0.231501	0.583169	-1.58933	-0.478424	3.38303	-0.0446325	-0.303832	0.0699226	0.12734	-0.23599	-1.1237	0.0140352	1.06904	-0.28252	-0.168463	1.83183	1.93044	0.80904	6.46623	1.42252	0.0812961	0.530728	-7.65084	0.307187	-1.19942	0.245891
GSM1225415	48.7638	M	43	2.11023	-0.0287984	-1.30523	0.0948172	-0.68634	0.0040197	1.8736	0.457569	0.197085	-0.334763	-0.0461996	-0.0614877	2.44154	-0.439632	-5.71063	-0.0783091	-2.18528	-0.573824	-0.294481	1.4454	0.192844	0.788793	-1.53161	-0.436358	3.53685	-0.0630548	-0.309009	0.0547598	0.132765	-0.170681	-0.896738	0.0178851	1.04415	-0.173011	-0.153209	2.04443	0.825331	0.815196	6.16816	1.33359	0.0821918	0.407537	-7.06265	0.197117	-1.33598	0.237978
GSM1225423	54.4802	M	57	2.06844	-0.0314092	-1.2454	0.0967478	-0.730107	0.00367592	1.70354	0.475938	0.226893	-0.376799	-0.0456589	-0.0573596	3.28778	-0.55187	-4.93136	-0.0688038	-2.37655	-0.532582	-0.27247	1.49429	0.114683	0.766563	-2.01091	-0.508547	3.32544	-0.063454	-0.2729	0.0625164	0.183303	-0.293986	-0.992953	0.0204308	1.08347	-0.121096	-0.146445	1.74635	1.203	0.880664	6.35488	1.37054	0.0589999	0.531184	-6.84677	0.23678	-1.30722	0.236886
GSM1225427	58.7988	M	63	2.11829	-0.029998	-1.37705	0.0989881	-0.681027	0.0036688	1.72444	0.393798	0.21545	-0.358133	-0.0420486	-0.0471417	3.07338	-0.488342	-5.31436	-0.0750199	-2.13517	-0.562026	-0.325717	1.51215	0.145964	0.841644	-1.94655	-0.429245	3.01447	-0.0583289	-0.339538	0.0698515	0.190711	-0.250681	-0.865437	0.0214843	1.08054	-0.155001	-0.170242	1.4699	1.29735	0.942567	6.44006	1.49397	0.0874027	0.612931	-6.8458	0.176028	-1.47614	0.237741
GSM1225428	58.4991	F	64	2.13852	-0.0306616	-1.45376	0.0946269	-0.475193	0.00404948	1.72402	0.410548	0.167556	-0.405154	-0.04531	-0.0455106	3.22172	-0.490859	-5.54769	-0.0707619	-2.85023	-0.555753	-0.309779	1.46011	0.132848	0.777454	-1.96988	-0.503684	3.14769	-0.0621748	-0.325125	0.0752586	0.16848	-0.198157	-0.729452	0.0535938	1.0742	-0.173389	-0.16405	1.98123	0.796503	1.0835	6.45917	1.40995	0.0563596	0.453827	-7.55899	0.269619	-1.31618	0.245473
GSM1225436	56.2108	M	60	2.06494	-0.0300783	-1.38131	0.0943624	-0.642891	0.00357484	1.75984	0.371385	0.202244	-0.271657	-0.0475131	-0.048736	2.8048	-0.65242	-5.40811	-0.0872782	-1.99312	-0.539642	-0.280848	1.52591	0.156298	0.768797	-1.58372	-0.535118	3.01542	-0.148196	-0.234464	0.0583634	0.118963	-0.154797	-0.628572	0.0296279	1.09095	-0.16815	-0.117826	1.99803	1.5056	0.793962	6.45538	1.30042	0.0791175	0.568073	-6.91382	0.213284	-0.930839	0.250299
GSM1225445	40.5762	M	40	2.26509	-0.0307618	-1.36576	0.0949653	-0.470213	0.00438019	1.63887	0.628865	0.231857	-0.293806	-0.0543543	-0.04648	3.21985	-0.584968	-5.19431	-0.0798675	-3.3699	-0.532548	-0.289496	1.46104	0.136181	0.780284	-1.82891	-0.503124	2.75862	-0.133885	-0.311695	0.0651592	0.190066	-0.219818	-0.675758	0.0146955	1.06858	-0.18272	-0.14907	1.7364	0.768996	0.939905	6.30368	1.25458	0.081109	0.513138	-7.61773	0.276402	-1.34455	0.242772
GSM1225446	62.4762	F	64	1.9962	-0.0319296	-1.35431	0.0950117	-0.587713	0.00427617	2.37759	0.457589	0.230801	-0.312459	-0.0593693	-0.0516697	3.54211	-0.659316	-4.65708	-0.0811017	-2.41595	-0.506434	-0.247477	1.52409	0.129955	0.745331	-1.35841	-0.448649	3.24576	-0.0688958	-0.317452	0.0709439	0.118916	-0.179172	-0.85442	0.035548	1.08269	-0.276995	-0.127599	3.70132	1.30223	1.03602	6.45515	1.46665	0.0598493	0.479517	-7.33075	0.254946	-1.31838	0.247531
GSM1225451	55.6751	M	57	1.90352	-0.0296713	-1.34132	0.0983011	-0.445727	0.00412841	1.27221	0.293612	0.208896	-0.263508	-0.0410753	-0.0434592	2.80818	-0.689681	-5.6969	-0.0719909	-1.80717	-0.492314	-0.271027	1.51953	0.126448	0.713544	-1.54994	-0.507017	2.34616	-0.0948257	-0.252446	0.0600315	0.128258	-0.12405	-0.606347	0.0337891	1.09603	-0.144281	-0.11949	2.07118	1.37374	1.04501	6.28308	1.15288	0.0582136	0.526461	-6.90312	0.222071	-0.765495	0.239123
GSM1225460	49.3381	M	47	2.21065	-0.0332481	-1.27842	0.095756	-0.384068	0.00440967	1.67355	0.448098	0.238072	-0.347718	-0.0338035	-0.0603991	2.97305	-0.823518	-4.92649	-0.0800927	-2.42818	-0.601104	-0.275162	1.44135	0.191087	0.674499	-1.5833	-0.447657	2.86236	-0.0651763	-0.251145	0.0584722	0.190286	-0.238007	-0.738559	0.0358522	1.09716	-0.236945	-0.134686	1.26671	1.20136	0.956743	6.35768	1.38593	0.0695834	0.495594	-6.82829	0.283773	-1.13788	0.242732
GSM1225469	54.7676	M	60	2.1374	-0.0310781	-1.26253	0.0973142	-0.38891	0.00389843	2.0584	0.437737	0.196049	-0.264823	-0.0485744	-0.0493062	2.89608	-0.564797	-4.56502	-0.0790759	-2.23384	-0.560598	-0.284354	1.52109	0.142612	0.788511	-1.67892	-0.587398	2.57614	-0.0927009	-0.2748	0.0661756	0.175189	-0.192469	-0.622359	0.027665	1.06322	-0.136436	-0.143662	1.95959	0.846787	0.977756	6.28741	1.25981	0.0662428	0.512826	-7.49869	0.18995	-1.37939	0.245063
GSM1225474	65.549	M	64	1.989	-0.0294387	-1.24552	0.0964536	-0.778112	0.0041337	1.94595	0.456179	0.187418	-0.218644	-0.0414676	-0.0542016	3.68665	-0.675289	-4.64882	-0.0646001	-2.20619	-0.559215	-0.270353	1.49659	0.191817	0.784745	-1.33199	-0.508235	2.91159	-0.0982464	-0.274909	0.0687797	0.117225	-0.171658	-0.916385	0.025371	1.10161	-0.165045	-0.148703	1.92657	1.52375	1.0162	6.53907	1.32741	0.0866085	0.529909	-6.58328	0.24519	-0.871852	0.242921
GSM1225498	54.9539	F	60	2.05805	-0.0292973	-1.25648	0.0971156	-0.664453	0.00359706	1.84173	0.314254	0.174648	-0.304997	-0.0554479	-0.0510444	2.3342	-0.560992	-4.76825	-0.071361	-2.19483	-0.484702	-0.290781	1.53176	0.150577	0.818114	-1.5281	-0.524211	3.02025	-0.0772905	-0.304465	0.069535	0.107236	-0.223414	-0.854655	0.0192273	1.09757	-0.207806	-0.152737	1.81318	0.721881	1.08504	6.30784	1.36467	0.0635486	0.533724	-7.05105	0.24549	-1.2655	0.239116
GSM1225506	45.8165	M	48	2.11531	-0.0307443	-1.35763	0.0982758	-0.513903	0.00400411	1.59992	0.36566	0.192221	-0.30074	-0.0525972	-0.0400785	2.92407	-0.676788	-5.77285	-0.0876485	-2.99738	-0.572363	-0.299237	1.47102	0.136969	0.747557	-1.8368	-0.498557	2.67994	-0.10691	-0.316509	0.0658809	0.186535	-0.178884	-0.800235	0.0225424	1.05629	-0.140028	-0.150944	1.55161	0.957295	0.997467	6.25771	1.44325	0.0556548	0.561859	-7.15571	0.24875	-1.2732	0.242977
GSM1225520	45.7073	M	48	2.13949	-0.0303411	-1.28866	0.0959959	-0.761392	0.0036531	1.37075	0.471563	0.246688	-0.244876	-0.0406428	-0.0436257	3.15551	-0.714608	-5.48839	-0.0932672	-2.5886	-0.516985	-0.272536	1.48925	0.131456	0.751155	-1.55219	-0.602873	2.46738	-0.111834	-0.281205	0.0671789	0.138695	-0.213935	-0.7461	0.0282302	1.10059	-0.172587	-0.123849	2.12143	1.13952	1.07599	6.37241	1.28599	0.0863366	0.540439	-6.77914	0.246992	-0.837876	0.246325
GSM1225521	55.1612	F	59	2.1121	-0.0295131	-1.33554	0.0972592	-0.73028	0.00390464	1.19723	0.500795	0.224582	-0.25131	-0.0530457	-0.0469595	3.19988	-0.726761	-5.21486	-0.074735	-2.69004	-0.551733	-0.302506	1.50885	0.132966	0.773396	-1.54428	-0.664967	2.69653	-0.0955438	-0.314746	0.0624375	0.138641	-0.198281	-0.827928	0.0345513	1.07195	-0.15234	-0.144454	1.72854	1.30678	0.90258	6.40749	1.40051	0.0810367	0.527162	-6.86064	0.239025	-1.03529	0.244074
GSM1225523	62.1974	M	62	1.87678	-0.0300554	-1.3325	0.0947631	-0.677654	0.00345169	1.75779	0.494744	0.226863	-0.251239	-0.0375328	-0.0464242	2.86618	-0.623169	-6.00284	-0.0730563	-1.94571	-0.534473	-0.257741	1.51718	0.150497	0.797428	-1.24791	-0.573344	3.00844	-0.0429198	-0.25641	0.0657274	0.13549	-0.180458	-0.638031	0.0435433	1.05492	-0.260245	-0.117988	2.2769	1.78505	0.946427	6.47887	1.24978	0.0661197	0.485045	-6.74622	0.203037	-0.835033	0.245203
GSM1225524	55.9657	M	56	2.0553	-0.0280541	-1.3886	0.0966103	-0.619762	0.00399987	1.65749	0.505584	0.18826	-0.252007	-0.0519271	-0.0463597	3.00036	-0.658749	-4.73394	-0.0831332	-2.78626	-0.543359	-0.278887	1.51109	0.137651	0.746292	-1.52001	-0.544436	2.4491	-0.106692	-0.246282	0.082574	0.168749	-0.272824	-0.728064	0.0290407	1.08687	-0.189936	-0.118306	1.74688	1.23364	1.08426	6.45445	1.32213	0.0644663	0.543626	-6.93095	0.190571	-0.948651	0.248462
GSM1225527	47.9336	M	46	2.04893	-0.0305411	-1.28742	0.0982754	-0.711948	0.00337739	1.01114	0.418942	0.210621	-0.255821	-0.049389	-0.0443146	2.80551	-0.670767	-5.08572	-0.0793384	-2.49647	-0.548883	-0.283029	1.47678	0.160368	0.745856	-1.53648	-0.604445	2.6025	-0.0330554	-0.251621	0.0638791	0.1511	-0.147687	-0.75154	0.0423271	1.09977	-0.208282	-0.1279	2.05872	1.21537	0.734561	6.39798	0.949578	0.0749462	0.435615	-6.71058	0.22085	-0.81648	0.243936
GSM1225545	61.0138	M	63	2.14368	-0.0304752	-1.35459	0.0981561	-0.738925	0.00340126	1.52008	0.519207	0.244474	-0.248557	-0.0376486	-0.0578639	2.8356	-0.63873	-5.44708	-0.0928601	-2.85311	-0.584339	-0.286649	1.51839	0.180779	0.779675	-1.67922	-0.576803	2.87803	-0.0306544	-0.302746	0.066715	0.142925	-0.237521	-0.888794	0.037882	1.09995	-0.121969	-0.135943	1.84902	1.2789	0.86758	6.40616	1.39059	0.0781813	0.531898	-6.59753	0.218859	-1.18938	0.236322
GSM1225551	63.2661	M	60	2.10537	-0.0300908	-1.27918	0.097518	-0.595724	0.00365669	1.4751	0.437041	0.18412	-0.278443	-0.0439324	-0.038182	3.04462	-0.576348	-4.80786	-0.091727	-2.33619	-0.508798	-0.26957	1.50134	0.154642	0.753645	-1.28603	-0.51105	2.43668	-0.0246972	-0.265636	0.0619582	0.154341	-0.179224	-0.647238	0.0391582	1.10093	-0.142944	-0.139151	2.23272	1.6398	0.853962	6.45254	1.28555	0.0580856	0.540962	-6.6784	0.217029	-0.87866	0.241657
GSM1225552	60.8833	M	60	1.89245	-0.0296999	-1.33978	0.0957374	-0.64509	0.00408692	1.62255	0.474671	0.219676	-0.266098	-0.0532837	-0.0440413	2.61307	-0.610195	-4.52024	-0.0945295	-2.69836	-0.52091	-0.289291	1.52389	0.136206	0.756677	-1.61255	-0.478499	2.46306	-0.0247409	-0.279821	0.0655461	0.14723	-0.160501	-0.765068	0.0355622	1.08339	-0.154767	-0.133123	2.27193	1.433	0.861554	6.30662	1.35334	0.083594	0.512827	-6.79779	0.291793	-0.822442	0.242861
GSM1225555	61.5106	F	62	2.11551	-0.0306176	-1.27172	0.0957493	-0.552487	0.00402469	1.79685	0.354667	0.171139	-0.237834	-0.0636055	-0.0574245	2.6851	-0.561884	-5.33547	-0.0617072	-2.21945	-0.521828	-0.30231	1.56032	0.145583	0.756355	-1.25695	-0.502582	2.90007	-0.0391386	-0.278413	0.062747	0.112882	-0.156118	-0.807657	0.0257275	1.06492	-0.224174	-0.135754	1.82685	1.3913	0.939073	6.14253	1.27914	0.0973298	0.46542	-6.98744	0.219158	-1.05419	0.23385
GSM1225573	43.1227	M	42	2.0111	-0.0316291	-1.25788	0.0962395	-0.528538	0.00387166	1.16163	0.472745	0.180524	-0.270371	-0.0561933	-0.0424617	3.01051	-0.772463	-5.03381	-0.0876079	-2.64687	-0.529492	-0.273337	1.51192	0.168415	0.726069	-1.74508	-0.480039	2.52684	-0.0685264	-0.267766	0.0620291	0.184543	-0.164748	-0.634037	0.0361663	1.07324	-0.147059	-0.124479	1.82206	1.13144	0.937311	6.34872	1.25882	0.0782575	0.617952	-6.70837	0.173294	-0.809767	0.243152
GSM1225574	59.0605	M	59	2.15053	-0.0304089	-1.3326	0.0967556	-0.569994	0.00361539	1.80215	0.545351	0.185028	-0.256462	-0.0428636	-0.0527732	3.61072	-0.791446	-5.0862	-0.0851783	-2.86358	-0.544477	-0.273135	1.50108	0.161746	0.732773	-1.74552	-0.508324	2.87922	-0.0620079	-0.29856	0.0671487	0.163947	-0.19788	-0.775991	0.0388359	1.10517	-0.169304	-0.160023	1.93339	1.24819	0.954058	6.35267	1.3948	0.0775316	0.498544	-6.76948	0.227429	-1.08331	0.250089
GSM1225575	48.0686	M	47	2.18929	-0.0316866	-1.36221	0.0979687	-0.46426	0.00400757	1.55221	0.470033	0.221095	-0.307599	-0.0732261	-0.060951	2.86852	-0.576977	-5.22392	-0.0688229	-2.84663	-0.555543	-0.28764	1.53949	0.0925691	0.733198	-1.70709	-0.595659	2.75411	-0.0248922	-0.305182	0.0589617	0.175132	-0.216008	-0.698621	0.0163272	1.09881	-0.184316	-0.134009	1.62629	0.638023	1.104	6.47346	1.34815	0.0703392	0.600442	-6.97181	0.215978	-1.2218	0.236209
GSM1225583	52.1674	M	53	1.92493	-0.0298116	-1.39137	0.0961353	-0.847056	0.00377226	1.56732	0.357149	0.204813	-0.241783	-0.0466656	-0.0479886	3.24291	-0.554103	-4.68865	-0.0782293	-2.11215	-0.545332	-0.275172	1.51022	0.17592	0.765036	-1.63241	-0.599625	2.82841	-0.117181	-0.252806	0.0671732	0.146711	-0.16923	-0.844692	0.054361	1.0847	-0.154233	-0.126055	1.6028	1.50853	0.853401	6.41452	1.26896	0.0719526	0.476938	-6.14118	0.222483	-0.860059	0.242416
GSM1225584	48.9966	M	45	1.96115	-0.0305336	-1.17642	0.0967905	-0.801691	0.00378812	1.59328	0.564711	0.171367	-0.225239	-0.0493041	-0.046778	2.84359	-0.620008	-5.02375	-0.0806074	-2.52093	-0.539659	-0.268506	1.53199	0.147872	0.76248	-1.71222	-0.476351	2.19579	-0.0426748	-0.270789	0.0708448	0.114349	-0.208333	-0.881251	0.0570737	1.09751	-0.169708	-0.13296	1.96559	1.03447	0.816949	6.41237	1.17047	0.0700263	0.515294	-6.15386	0.216419	-0.803338	0.241609
GSM1225589	63.9407	F	63	1.98249	-0.0305399	-1.18607	0.094168	-0.874598	0.00418003	1.9237	0.477517	0.209523	-0.225928	-0.0496633	-0.0445744	2.62919	-0.573372	-4.58934	-0.0563587	-2.05956	-0.559671	-0.260143	1.54498	0.129494	0.784235	-1.39332	-0.525331	2.59224	-0.0342222	-0.236923	0.0727931	0.10377	-0.168574	-0.735226	0.0360171	1.09812	-0.105411	-0.120926	2.10713	1.2559	1.13962	5.98763	1.37307	0.072408	0.522283	-6.79377	0.175419	-0.762949	0.245037
GSM1225593	50.5059	F	50	1.98606	-0.0298239	-1.37236	0.0956119	-0.796558	0.00367575	1.7512	0.477452	0.252558	-0.192308	-0.0451755	-0.0541153	2.74733	-0.699136	-4.93486	-0.0742062	-2.36676	-0.551274	-0.2797	1.53663	0.156935	0.746201	-1.61318	-0.538203	2.51056	-0.0926661	-0.295289	0.0695236	0.131435	-0.158302	-0.762093	0.0303986	1.06997	-0.251574	-0.141291	2.11476	1.41107	1.06019	6.38118	1.24723	0.0973084	0.548483	-6.46173	0.22478	-0.912454	0.242893
GSM1225594	58.5286	M	64	2.19975	-0.0301341	-1.15957	0.0976115	-0.823646	0.00398085	1.69557	0.309889	0.188786	-0.248598	-0.0561034	-0.0547388	3.01151	-0.574022	-4.51834	-0.089238	-2.34423	-0.510727	-0.290358	1.54182	0.136211	0.750755	-1.61685	-0.552925	2.37737	-0.0697263	-0.283871	0.0519765	0.150854	-0.278297	-0.663116	0.050132	1.09186	-0.158822	-0.137543	1.88397	0.800631	1.16703	6.2093	1.26668	0.063587	0.593247	-6.66415	0.19963	-1.02633	0.244496
GSM1225595	44.3755	F	49	2.04673	-0.0281759	-1.28228	0.0966134	-0.830117	0.00404825	1.50749	0.455041	0.169404	-0.23633	-0.0666595	-0.0498475	2.68728	-0.713202	-5.12532	-0.0794659	-2.86877	-0.535976	-0.290962	1.53544	0.128228	0.771674	-1.76464	-0.514883	2.49522	-0.116402	-0.288268	0.0773291	0.114011	-0.21267	-0.787452	0.0232881	1.07303	-0.227855	-0.137625	1.76598	0.865027	0.864953	6.1843	1.28782	0.069933	0.622673	-6.05975	0.247191	-1.06991	0.247593
GSM1225597	59.255	F	58	2.03069	-0.0294085	-1.32721	0.0944336	-0.840531	0.00416359	1.61559	0.728135	0.174056	-0.275112	-0.0555635	-0.05867	2.90509	-0.6378	-4.58256	-0.0813337	-2.78005	-0.512674	-0.293048	1.48043	0.150642	0.775249	-1.87372	-0.531028	2.46167	-0.0948974	-0.32329	0.0692862	0.129303	-0.259544	-0.76945	0.00789125	1.09603	-0.170611	-0.140433	1.74773	1.09254	1.07681	6.20898	1.48908	0.0561524	0.489681	-6.5206	0.228641	-1.12419	0.24365
GSM1225600	52.1384	M	48	2.23514	-0.0318422	-1.3158	0.096552	-0.378191	0.00396561	1.54371	0.503063	0.188558	-0.28821	-0.0428036	-0.0425247	3.14008	-0.64708	-4.55664	-0.0666459	-2.22067	-0.517062	-0.273564	1.4995	0.141494	0.728617	-1.74125	-0.608865	2.66524	-0.0659597	-0.297824	0.0661017	0.166481	-0.159709	-0.441347	0.0223944	1.09853	-0.192508	-0.119047	1.7144	0.903945	0.959252	6.37186	1.20741	0.0719102	0.662874	-7.08825	0.201498	-0.810397	0.241082
GSM1225601	49.5205	F	51	2.14912	-0.0301809	-1.30622	0.0954487	-0.709739	0.0040693	1.58598	0.425867	0.198798	-0.216196	-0.0656157	-0.0543844	2.69944	-0.638983	-5.27859	-0.0776203	-2.25561	-0.526657	-0.269703	1.52579	0.144051	0.756874	-1.76404	-0.586429	2.38277	-0.080862	-0.269327	0.065522	0.152943	-0.119977	-0.582883	0.0149891	1.07932	-0.215129	-0.124444	2.04537	0.641366	0.871125	6.32865	1.21397	0.0726011	0.475397	-6.49608	0.208161	-0.908264	0.236417
GSM1225602	49.6589	M	51	2.17798	-0.0311164	-1.36679	0.0967382	-0.499531	0.00389788	1.6181	0.561922	0.187562	-0.240858	-0.0560937	-0.0530424	3.08023	-0.649697	-4.85273	-0.0792058	-2.31264	-0.535371	-0.258253	1.51152	0.113987	0.744038	-1.47885	-0.567474	2.23577	-0.0756814	-0.2637	0.0767677	0.150606	-0.166766	-0.562395	0.0173535	1.0812	-0.131269	-0.114565	1.91653	1.23702	0.966954	6.40905	1.17188	0.0673652	0.641242	-6.81165	0.217368	-0.745854	0.238686
GSM1225604	55.1758	M	55	2.06716	-0.0305883	-1.24778	0.0965256	-0.480639	0.00351661	1.84823	0.506476	0.185677	-0.314284	-0.0470958	-0.0517112	3.09131	-0.710431	-6.04251	-0.0677915	-2.31299	-0.51786	-0.27689	1.5011	0.150174	0.732839	-1.83416	-0.615974	2.56989	-0.0891095	-0.276002	0.060264	0.150696	-0.193999	-0.723763	0.0346634	1.05296	-0.190656	-0.137721	1.73847	1.56433	0.872508	6.51769	1.3718	0.0740433	0.530456	-6.93058	0.238065	-0.89366	0.240818
GSM1225605	51.018	F	48	2.11027	-0.0310371	-1.29387	0.0964246	-0.806637	0.00378949	1.45337	0.642224	0.172412	-0.247793	-0.038106	-0.045892	3.23658	-0.55966	-5.29322	-0.0709754	-2.36673	-0.544111	-0.26688	1.54957	0.149367	0.750565	-1.61165	-0.454112	2.68702	-0.0857754	-0.276463	0.0716807	0.122037	-0.161666	-0.769666	0.0353203	1.10941	-0.170287	-0.126062	1.70716	1.15993	1.06782	6.54895	1.19093	0.081514	0.584565	-6.60789	0.201476	-0.709693	0.236427
GSM1225606	59.3122	M	56	2.12528	-0.0306935	-1.2862	0.097876	-0.426773	0.00402987	1.99341	0.446536	0.210866	-0.226398	-0.0411596	-0.0459741	3.11131	-0.566018	-4.76926	-0.0657433	-2.22757	-0.501216	-0.27565	1.49324	0.163352	0.74554	-1.89151	-0.585088	2.91047	-0.0381943	-0.274931	0.0703674	0.159031	-0.172994	-0.616633	0.0340841	1.07495	-0.148656	-0.120065	2.10436	1.39656	0.946016	6.44611	1.44733	0.0639011	0.679427	-6.90522	0.286793	-0.840804	0.24487
GSM1225610	66.3995	M	64	2.14087	-0.0314512	-1.19442	0.0978754	-0.423287	0.00420124	1.72577	0.604957	0.205318	-0.311033	-0.048036	-0.0550086	3.1591	-0.498429	-4.09957	-0.0900062	-2.18258	-0.502077	-0.287782	1.50868	0.123716	0.777327	-1.49938	-0.591135	3.07905	-0.0441382	-0.300752	0.0654664	0.188956	-0.353451	-0.820592	0.0239466	1.06461	-0.153826	-0.128713	2.03105	0.93242	0.985702	6.3279	1.38506	0.072453	0.584505	-7.06432	0.23941	-0.966667	0.248016
GSM1225612	46.8614	M	49	2.0866	-0.0299468	-1.37819	0.0950072	-0.770433	0.0044996	1.51869	0.504511	0.265489	-0.265829	-0.0379421	-0.0512152	2.86044	-0.623972	-4.86012	-0.0717416	-2.34551	-0.551259	-0.277436	1.49519	0.14249	0.750627	-1.55435	-0.472795	2.70635	-0.111297	-0.276948	0.0533217	0.160593	-0.230022	-0.795333	0.0339096	1.09058	-0.21925	-0.1414	2.01581	0.815537	0.838229	6.54866	1.3415	0.113638	0.554776	-6.75373	0.185225	-1.33896	0.233791
GSM1225614	53.8876	F	60	2.10143	-0.0315408	-1.38414	0.0956586	-0.577718	0.00438044	1.41039	0.549632	0.233753	-0.283663	-0.043067	-0.0345385	3.12925	-0.607337	-4.6305	-0.085357	-2.96251	-0.539024	-0.272045	1.47583	0.134736	0.753458	-1.52231	-0.583541	2.42747	-0.0709136	-0.31702	0.0804184	0.161808	-0.173566	-0.689118	0.0262009	1.03955	-0.175919	-0.15037	2.24591	1.01784	1.06372	6.43029	1.39207	0.0682286	0.467343	-7.11783	0.209247	-0.951539	0.246144
GSM1225619	63.4009	M	64	2.24155	-0.0292081	-1.23056	0.095405	-0.494936	0.00364132	2.11596	0.455181	0.190609	-0.219153	-0.0447643	-0.051477	3.49384	-0.483606	-4.32223	-0.0786702	-2.04441	-0.547036	-0.253325	1.55352	0.159142	0.709139	-1.38157	-0.669567	2.74168	-0.0310933	-0.22936	0.0702038	0.140323	-0.179396	-0.783358	0.0390467	1.1061	-0.195236	-0.137062	2.31475	1.63129	0.986587	6.35637	1.38019	0.0928212	0.604058	-7.2555	0.217177	-0.852349	0.256746
GSM1225620	59.2879	M	64	2.16259	-0.0311708	-1.2362	0.0958962	-0.549852	0.00374849	1.85581	0.357693	0.235514	-0.276443	-0.0415476	-0.0401277	3.56331	-0.580251	-3.89154	-0.0821761	-3.03308	-0.546214	-0.295847	1.52217	0.156004	0.762362	-1.79043	-0.531638	2.82016	-0.0583544	-0.328573	0.0704446	0.194133	-0.134407	-0.840936	0.0148407	1.1117	-0.177564	-0.12128	1.96199	1.15918	1.1379	6.40414	1.33521	0.0710661	0.615759	-6.94518	0.177547	-0.904371	0.239602
GSM1225621	59.3309	F	63	1.99656	-0.0296476	-1.25678	0.0946609	-0.546491	0.0038764	1.50801	0.460487	0.195235	-0.238376	-0.0547112	-0.0439205	2.97155	-0.567181	-4.40073	-0.0676531	-2.43675	-0.517906	-0.269267	1.51092	0.141595	0.764858	-1.55893	-0.757338	2.70782	-0.0745457	-0.239342	0.0729006	0.14546	-0.228444	-0.656211	0.0256334	1.06248	-0.159282	-0.116783	1.78138	1.17108	1.07283	6.38357	1.44627	0.0955111	0.592507	-6.69943	0.213926	-0.703934	0.240262
GSM1225623	52.0207	F	50	2.26462	-0.0310868	-1.34216	0.0955867	-0.407185	0.00371836	1.2966	0.507054	0.21955	-0.242334	-0.0418646	-0.0372529	2.95278	-0.690575	-4.32627	-0.0862458	-3.41981	-0.54828	-0.283028	1.52342	0.159547	0.773958	-1.58381	-0.544912	2.49841	-0.0708989	-0.323494	0.0825097	0.164551	-0.136425	-0.737849	0.0379731	1.06491	-0.138056	-0.160404	1.75287	1.53855	1.07468	6.39871	1.3975	0.0740855	0.639048	-7.12425	0.254617	-1.0864	0.243807
GSM1225625	43.2056	M	42	1.90238	-0.0297593	-1.26421	0.0980619	-0.625741	0.00388536	2.02572	0.350511	0.164621	-0.299368	-0.0610909	-0.0528441	2.86636	-0.687157	-5.48464	-0.0790714	-2.27518	-0.559299	-0.3093	1.50757	0.120283	0.79749	-1.77897	-0.480803	2.65232	-0.0943485	-0.27326	0.065262	0.139274	-0.177933	-0.90607	0.0189865	1.07183	-0.243178	-0.135434	1.76951	0.669367	0.986421	6.32524	1.31841	0.07247	0.48024	-6.79972	0.206361	-1.18418	0.241905
GSM1225627	58.6412	M	55	2.02578	-0.0287038	-1.32162	0.096736	-0.688306	0.00372656	1.93025	0.402714	0.210755	-0.240746	-0.0640055	-0.056679	2.44423	-0.56517	-5.31538	-0.0745036	-2.38357	-0.549364	-0.278294	1.49357	0.159271	0.74498	-1.42326	-0.486058	2.74092	-0.037647	-0.234888	0.0535817	0.148626	-0.20727	-0.619205	0.0292394	1.05821	-0.169656	-0.125074	1.92931	1.06222	0.923607	6.41796	1.30387	0.0917873	0.551113	-7.22973	0.21518	-1.30109	0.243435
GSM1225630	58.4061	F	63	2.27196	-0.030557	-1.497	0.0962342	-0.452698	0.00418314	1.45799	0.339078	0.189045	-0.323935	-0.0517675	-0.0391789	3.75749	-0.465789	-4.91689	-0.0835463	-3.1651	-0.516131	-0.258505	1.50316	0.175425	0.802099	-1.62312	-0.467323	2.66858	-0.123937	-0.357167	0.0595979	0.121537	-0.184497	-0.785372	0.0440291	1.0484	-0.167464	-0.140535	3.50138	0.333414	0.7557	6.34	1.35288	0.0607324	0.496298	-6.59992	0.173217	-1.21135	0.227147
GSM1225631	54.5057	F	54	2.03267	-0.0298618	-1.28994	0.0958345	-0.47396	0.00341774	1.51881	0.529708	0.199996	-0.245816	-0.0537336	-0.046625	2.72193	-0.688977	-5.10663	-0.0804922	-2.41381	-0.532563	-0.256199	1.47076	0.121974	0.754013	-1.4828	-0.700798	2.50654	-0.0495846	-0.211552	0.0679087	0.124079	-0.129366	-0.67647	0.0326542	1.10657	-0.184177	-0.116311	1.94466	1.28115	1.00603	6.42598	1.37579	0.0578908	0.548324	-7.05388	0.156869	-0.736809	0.241136
GSM1225633	56.7273	M	62	1.93322	-0.0281089	-1.10287	0.0958669	-0.648231	0.00368798	1.58885	0.452281	0.207436	-0.240025	-0.0531874	-0.0439652	2.66555	-0.590067	-3.97027	-0.0687025	-1.87531	-0.479172	-0.267467	1.52367	0.177034	0.733787	-1.29949	-0.637663	2.30486	-0.0410346	-0.248062	0.0659455	0.133741	-0.151201	-0.72333	0.0389641	1.03903	-0.142182	-0.125033	2.05075	1.0584	0.842235	6.41514	1.20897	0.086927	0.481576	-6.74877	0.17392	-0.743611	0.239483
GSM1225634	55.0878	F	53	2.12351	-0.0307898	-1.30974	0.0953876	-0.716672	0.00394483	1.72944	0.400678	0.234163	-0.218951	-0.0475689	-0.0476385	3.08944	-0.61868	-4.72732	-0.0802953	-2.10031	-0.547945	-0.277422	1.53602	0.163099	0.716304	-1.51149	-0.583151	2.16124	-0.118108	-0.26538	0.0707092	0.139393	-0.160841	-0.858671	0.0496701	1.07394	-0.175249	-0.137053	1.94104	1.06192	1.05148	6.28278	1.29841	0.0773207	0.589076	-6.62865	0.222033	-0.951029	0.241053
GSM1225635	51.3357	M	52	2.20444	-0.0302225	-1.30317	0.0972315	-0.652602	0.00361856	1.94226	0.412651	0.1887	-0.226202	-0.048365	-0.0540266	2.88891	-0.614495	-4.53736	-0.0721971	-2.45169	-0.526889	-0.257154	1.54806	0.155085	0.741847	-1.56135	-0.653315	2.76905	-0.112725	-0.282734	0.0638497	0.142667	-0.17519	-0.788072	0.0422088	1.07423	-0.163642	-0.127071	2.10662	1.06565	1.02062	6.22397	1.13965	0.0687318	0.61264	-7.00814	0.198257	-0.861981	0.243419
GSM1225636	48.9232	M	46	2.13677	-0.0317531	-1.32394	0.0940133	-0.668219	0.00408656	1.5728	0.528104	0.217347	-0.280913	-0.0510854	-0.0443181	2.95639	-0.671085	-4.69019	-0.0873395	-2.73981	-0.54676	-0.283469	1.49984	0.146548	0.753591	-1.53788	-0.512844	2.45622	-0.0802579	-0.306701	0.070217	0.155818	-0.20808	-0.799798	0.0433232	1.09519	-0.131309	-0.136863	2.0228	0.96486	0.927119	6.35792	1.28593	0.0873466	0.641481	-6.91185	0.223153	-0.99364	0.238798
GSM1225638	58.1648	M	59	2.15398	-0.0318108	-1.30824	0.0972731	-0.621764	0.00412897	1.8211	0.373008	0.194725	-0.242662	-0.0458225	-0.0546432	3.10326	-0.716213	-4.73109	-0.0727337	-2.8405	-0.53849	-0.273171	1.53779	0.16227	0.797633	-1.55839	-0.556825	2.73703	-0.0333624	-0.274254	0.0755852	0.159088	-0.209739	-0.785469	0.034046	1.10752	-0.185746	-0.144374	1.96302	1.46224	1.17024	6.37198	1.37585	0.092149	0.550125	-7.16076	0.255077	-0.897507	0.243483
GSM1225639	52.8528	M	51	2.05835	-0.0297709	-1.35577	0.0970868	-0.537944	0.00374938	1.55563	0.449975	0.206455	-0.245181	-0.0346052	-0.0472038	3.14466	-0.743802	-4.63564	-0.0762352	-2.79736	-0.530872	-0.273828	1.55612	0.137104	0.743962	-1.62908	-0.601564	2.47759	-0.0956783	-0.258839	0.0653488	0.134348	-0.197265	-0.590832	0.0435352	1.07593	-0.172201	-0.128521	2.16167	1.47268	1.06097	6.39093	1.23691	0.0771247	0.469107	-7.27175	0.200162	-0.849802	0.235262
GSM1225640	51.7892	F	58	2.03067	-0.0309075	-1.41413	0.0955881	-0.663431	0.00415716	1.58759	0.457767	0.189464	-0.263912	-0.0443534	-0.0387574	3.13773	-0.582053	-5.46331	-0.0721188	-2.30233	-0.554832	-0.303194	1.50584	0.157559	0.778173	-1.7264	-0.577595	2.51625	-0.0404217	-0.298439	0.0750206	0.130481	-0.206839	-0.644802	0.0484197	1.09696	-0.134994	-0.140841	1.71965	1.07525	1.08796	6.39012	1.42463	0.0837832	0.514878	-6.84385	0.208359	-0.996729	0.236349
GSM1225641	71.1449	M	64	2.29714	-0.0281496	-1.1518	0.0976927	-0.460257	0.00354518	1.68729	0.409871	0.183863	-0.250853	-0.0520132	-0.051007	2.97928	-0.577573	-4.70796	-0.0820135	-2.31366	-0.547445	-0.269033	1.51515	0.121233	0.703057	-1.3863	-0.652245	2.5898	-0.0617206	-0.247143	0.0615239	0.16353	-0.185325	-0.667766	0.0335392	1.07273	-0.173673	-0.11763	1.75061	1.15995	0.963295	6.27591	1.33453	0.0798278	0.524084	-7.15388	0.20712	-0.979967	0.24176
GSM1225642	67.498	F	63	1.91891	-0.0283352	-1.19071	0.0974217	-0.700077	0.00423084	1.85123	0.491034	0.200724	-0.274624	-0.0732735	-0.0543735	3.10769	-0.666862	-4.63478	-0.0754257	-2.22108	-0.5098	-0.356311	1.53848	0.137872	0.74951	-1.4507	-0.480817	2.07829	-0.22441	-0.264642	0.0546648	0.110346	-0.178287	-0.922063	0.0203981	1.07741	-0.217373	-0.130044	2.12849	1.15091	0.959198	6.34722	1.41599	0.0764201	0.536646	-6.56705	0.235642	-1.05283	0.237676
GSM1225643	53.3226	M	58	2.11098	-0.0287203	-1.23708	0.0976801	-0.665682	0.00361861	1.46765	0.557608	0.185063	-0.269212	-0.0707335	-0.0497704	2.88113	-0.511647	-4.91941	-0.0720354	-2.53821	-0.511452	-0.273109	1.48792	0.152862	0.751594	-1.51028	-0.515601	2.72859	-0.0924854	-0.281083	0.0635635	0.153945	-0.192112	-0.743998	0.0373451	1.06883	-0.180073	-0.136415	1.71817	1.36791	1.18293	6.40345	1.42797	0.0856146	0.438156	-7.42032	0.227848	-1.0843	0.24257
GSM1225645	45.5761	F	42	2.01604	-0.0313852	-1.26104	0.0956083	-0.668373	0.00420185	1.60691	0.445777	0.193577	-0.304776	-0.077324	-0.0515225	2.94844	-0.48486	-5.33359	-0.0830703	-3.59879	-0.561728	-0.314055	1.53679	0.147476	0.744225	-1.78782	-0.507853	2.45033	-0.158597	-0.288168	0.0726988	0.140966	-0.179394	-0.817549	0.0287916	1.09374	-0.179	-0.148192	1.83888	0.9109	1.18105	6.32558	1.37232	0.0766074	0.366573	-6.88865	0.23986	-1.23191	0.242653
GSM1225646	65.5897	F	65	2.16146	-0.0321829	-1.29997	0.0974896	-0.434065	0.00442547	1.61397	0.299879	0.2066	-0.252777	-0.0401283	-0.0470056	3.53511	-0.641961	-5.00306	-0.0810631	-2.0839	-0.541492	-0.311026	1.52472	0.138674	0.712419	-1.29696	-0.500253	2.75655	-0.0667647	-0.284022	0.0787275	0.15648	-0.222559	-0.680462	0.0158552	1.06105	-0.247621	-0.134755	1.99882	1.24112	1.03787	6.36161	1.42043	0.0771237	0.517748	-6.70311	0.185583	-0.858974	0.245368
GSM1225649	67.3329	M	60	1.623	-0.0293302	-1.18855	0.0943542	-0.707378	0.0042923	1.8693	0.192385	0.213906	-0.259665	-0.058849	-0.051046	2.12013	-0.510983	-4.31069	-0.0734464	-1.90259	-0.45574	-0.288392	1.52016	0.146245	0.741442	-1.08637	-0.550961	2.78284	-0.0714496	-0.178529	0.057594	0.104091	-0.208709	-0.668615	0.0557217	1.06389	-0.164022	-0.120436	1.93275	1.05861	1.04335	6.3057	1.17797	0.0690094	0.478632	-6.482	0.257161	-1.1409	0.226838
GSM1225650	52.6317	M	53	1.99072	-0.0295254	-1.29464	0.0977429	-0.51337	0.00408314	1.9117	0.490963	0.174382	-0.241077	-0.0531492	-0.0438924	2.94572	-0.589964	-4.73538	-0.0743282	-1.77499	-0.524904	-0.288705	1.52282	0.139799	0.765478	-1.32386	-0.496962	2.14249	-0.107568	-0.262703	0.0592991	0.138615	-0.154015	-0.607132	0.0153342	1.0901	-0.168459	-0.117488	1.81411	0.741723	1.04155	6.22962	1.25281	0.0740387	0.577934	-6.95438	0.186477	-0.900869	0.241018
GSM1225652	60.1462	F	64	1.93386	-0.0272167	-1.13777	0.0945285	-0.731011	0.00368332	1.9104	0.483055	0.238643	-0.245078	-0.0641666	-0.0495186	2.28471	-0.723823	-4.91321	-0.0756142	-1.86716	-0.507604	-0.285078	1.51951	0.110195	0.782059	-1.43799	-0.479849	2.56645	-0.0624449	-0.290758	0.0631119	0.101276	-0.175755	-0.817835	0.0188208	1.07884	-0.14616	-0.127808	2.11263	0.790495	0.982262	6.32228	1.40774	0.0779646	0.562191	-6.75152	0.292099	-0.970181	0.236049
GSM1225653	44.3831	F	41	2.12086	-0.0318594	-1.30363	0.0965697	-0.615617	0.00418216	1.78516	0.44086	0.173886	-0.242055	-0.0931175	-0.0544188	2.62509	-0.590186	-5.13178	-0.0647777	-2.44157	-0.570674	-0.296398	1.55032	0.111749	0.74251	-1.52753	-0.504586	2.33163	-0.0287317	-0.302084	0.0671464	0.125696	-0.192182	-0.882398	0.034838	1.0782	-0.19233	-0.146648	1.97154	0.637392	1.00324	6.24984	1.29327	0.082204	0.484386	-7.08151	0.240282	-1.05539	0.245924
GSM1225654	55.6647	M	51	2.10081	-0.0308985	-1.33949	0.0957562	-0.443444	0.00396111	1.70745	0.387752	0.195979	-0.26938	-0.039444	-0.0349343	3.75055	-0.602298	-4.96812	-0.0760837	-2.41603	-0.538124	-0.285083	1.51745	0.154901	0.763775	-1.64728	-0.539824	2.11815	-0.0965368	-0.283105	0.0572495	0.151608	-0.185975	-0.592187	0.035239	1.06211	-0.160292	-0.145245	1.8262	1.50389	0.933052	6.45423	1.16462	0.0759232	0.576168	-7.07318	0.232154	-1.02866	0.251603
GSM1225656	41.3234	M	42	2.20445	-0.0313232	-1.38629	0.0981624	-0.623751	0.00371739	1.59719	0.541278	0.245296	-0.35192	-0.0484199	-0.0441902	2.60481	-0.641012	-5.84429	-0.0975543	-3.68101	-0.578551	-0.296197	1.48848	0.136379	0.749449	-1.90222	-0.496938	3.18315	-0.0840911	-0.327547	0.0683659	0.130639	-0.180828	-0.792254	0.0200494	1.02948	-0.23389	-0.150368	1.27347	1.03681	0.962287	6.32262	1.36901	0.0709144	0.601948	-7.46327	0.24606	-1.30745	0.242438
GSM1225657	44.4835	M	45	2.17276	-0.0302426	-1.40966	0.0957852	-0.647563	0.00378842	1.48562	0.538349	0.183208	-0.316999	-0.0563687	-0.0446826	3.11242	-0.752642	-4.9544	-0.0984378	-2.34737	-0.583419	-0.276252	1.46488	0.135625	0.750688	-2.01821	-0.527258	2.14019	-0.0493231	-0.301069	0.0500235	0.193725	-0.1667	-0.804833	0.0254361	1.06853	-0.18995	-0.130624	2.44463	0.637733	0.861574	6.34393	1.34085	0.0698522	0.564042	-6.5298	0.206548	-1.21433	0.244122
GSM1225660	54.1199	M	56	2.18281	-0.0313114	-1.2005	0.0962854	-0.543258	0.00412965	1.37345	0.433465	0.205318	-0.273563	-0.0495867	-0.0470284	3.19527	-0.713616	-5.10556	-0.0741776	-2.61647	-0.499541	-0.278026	1.49274	0.168494	0.75355	-1.56031	-0.55554	2.60395	-0.10853	-0.199876	0.0627872	0.134084	-0.135917	-0.628508	0.0231539	1.08194	-0.127518	-0.129231	1.97104	1.21132	0.931675	6.48269	1.28563	0.0700151	0.520454	-7.00883	0.205974	-0.855152	0.236955
GSM1225661	57.6684	M	56	2.17598	-0.029708	-1.20396	0.0954895	-0.745654	0.00377839	1.63015	0.427528	0.228554	-0.241055	-0.0486376	-0.0506759	3.05498	-0.576129	-4.69894	-0.0768985	-2.33628	-0.563743	-0.261592	1.53857	0.14235	0.777094	-1.61315	-0.640017	2.77662	-0.0349649	-0.247671	0.0738665	0.148484	-0.156792	-0.737985	0.0327654	1.07671	-0.153967	-0.125278	2.0915	1.59981	0.909801	6.28152	1.22413	0.0760574	0.547948	-6.64086	0.180487	-0.85558	0.245028
GSM1225662	61.8416	F	62	2.11232	-0.0295506	-1.20939	0.0944701	-0.488593	0.00424886	1.49693	0.55174	0.1964	-0.295743	-0.0600125	-0.0484377	3.24908	-0.60422	-4.3975	-0.0702814	-2.25161	-0.5237	-0.288635	1.50595	0.144409	0.749143	-1.59599	-0.505664	2.39231	-0.0948576	-0.250311	0.0694547	0.151788	-0.178819	-0.752086	0.0437269	1.08469	-0.152764	-0.135349	2.25491	0.989244	1.08138	6.50369	1.27865	0.0686176	0.601045	-7.12553	0.199071	-1.11749	0.24067
GSM1225663	48.3715	F	51	2.10809	-0.0309358	-1.35747	0.0944892	-0.513479	0.00414	1.64599	0.501959	0.148945	-0.277853	-0.0508169	-0.0420983	2.61977	-0.644061	-5.8365	-0.0787953	-3.12093	-0.51346	-0.274586	1.53564	0.103532	0.710444	-1.71348	-0.555814	2.49338	-0.0359215	-0.303526	0.064254	0.123746	-0.210991	-0.707813	0.0247734	1.01706	-0.161607	-0.136546	1.75667	0.611476	1.04041	6.5522	1.35577	0.0678477	0.520467	-6.94173	0.203231	-1.00144	0.239776
GSM1225664	50.7451	F	51	2.13333	-0.0311444	-1.31621	0.09705	-0.508776	0.00398604	1.21959	0.46957	0.228892	-0.245298	-0.0524337	-0.0398477	3.0875	-0.588337	-4.3893	-0.0633445	-2.42349	-0.536243	-0.298186	1.50273	0.141601	0.750573	-1.77392	-0.578032	2.6922	-0.0540607	-0.290542	0.0736794	0.158169	-0.175673	-0.797071	0.0326573	1.08384	-0.189933	-0.161881	1.67941	1.03255	0.993638	6.33577	1.42369	0.0692011	0.539889	-7.07227	0.206041	-0.811998	0.24103
GSM1225666	51.8969	M	54	2.18153	-0.0320651	-1.335	0.0969934	-0.390033	0.00395332	1.37869	0.304916	0.199515	-0.281162	-0.0359814	-0.0450061	2.91514	-0.738743	-4.52009	-0.0756179	-3.0146	-0.516439	-0.278	1.5449	0.155674	0.796433	-1.49853	-0.512945	2.45117	-0.100008	-0.295406	0.0634181	0.173057	-0.149118	-0.598504	0.0382967	1.08079	-0.149867	-0.122161	1.68548	1.19218	1.04788	6.27038	1.37919	0.051155	0.586808	-6.97709	0.247487	-0.784772	0.244578
GSM1225667	58.0542	F	60	2.01491	-0.0287757	-1.23337	0.0972949	-0.816428	0.00400959	1.83137	0.544619	0.210664	-0.258574	-0.0619168	-0.0482843	3.33532	-0.608533	-5.17762	-0.0720503	-2.39996	-0.54291	-0.267888	1.52572	0.163782	0.782517	-1.44247	-0.528796	2.68247	-0.0587396	-0.287604	0.0706888	0.116966	-0.154684	-0.735365	0.0141527	1.09685	-0.163906	-0.132481	2.08522	0.845301	1.14525	6.44355	1.34111	0.0992474	0.533423	-6.5249	0.204224	-0.801182	0.240066
GSM1225670	52.2755	F	56	2.06102	-0.0285403	-1.29531	0.0940272	-0.843792	0.00399226	1.74326	0.536911	0.214908	-0.251767	-0.0694369	-0.0490028	3.14314	-0.522416	-4.91764	-0.0667981	-2.03441	-0.531281	-0.283829	1.53827	0.153067	0.755923	-1.73339	-0.461549	2.18391	-0.144894	-0.28786	0.0563467	0.118053	-0.144693	-0.950004	0.0291915	1.08878	-0.160763	-0.134149	1.9133	0.964063	1.05023	6.38643	1.31231	0.0728114	0.46688	-6.36617	0.198704	-0.963891	0.230977
GSM1225671	62.2183	F	63	2.12536	-0.0301783	-1.21872	0.0935395	-0.533867	0.00455576	1.44844	0.635668	0.167677	-0.363343	-0.0431183	-0.0426852	2.13976	-0.443407	-4.56378	-0.0819837	-3.38499	-0.478461	-0.279088	1.48728	0.143388	0.75523	-1.55481	-0.475949	3.34553	-0.0784836	-0.256727	0.0357365	0.114187	-0.166876	-0.650299	0.040801	1.05896	-0.135433	-0.147428	2.01283	0.593077	0.724808	6.17195	1.20838	0.0608424	0.485649	-6.50944	0.298732	-1.24671	0.233084
GSM1225672	76.3266	M	63	2.13283	-0.029121	-1.35703	0.0911853	-0.557147	0.00410098	1.61391	0.306803	0.195604	-0.239063	-0.0412808	-0.049395	3.51679	-0.538634	-5.06937	-0.0651328	-2.07633	-0.53005	-0.424153	1.54442	0.189095	0.74268	-1.2875	-0.571629	3.96052	-0.0315505	-0.251434	0.0808014	0.144589	-0.100591	-0.697113	0.110213	1.03931	-0.161624	-0.156642	1.65437	1.93332	1.16848	6.42381	1.37025	0.0791756	0.492669	-6.53913	0.152227	-1.04544	0.229507
GSM1225673	51.8172	M	58	2.1099	-0.0309913	-1.27887	0.0970311	-0.781399	0.0037702	1.70286	0.313347	0.177117	-0.264666	-0.0684982	-0.0487595	2.85866	-0.570836	-5.33177	-0.0821734	-2.45216	-0.559782	-0.317721	1.49979	0.124208	0.753678	-1.80634	-0.513703	2.49768	-0.0806984	-0.274046	0.0569172	0.172344	-0.147405	-0.874508	0.0384925	1.08919	-0.21817	-0.141872	1.80977	0.683031	0.966059	6.45261	1.2037	0.0696557	0.472395	-6.52432	0.226255	-1.01973	0.23627
GSM1225676	59.0563	M	65	1.97103	-0.0302159	-1.23708	0.0931654	-0.875884	0.00386367	1.60194	0.517614	0.214143	-0.227853	-0.0367609	-0.0509537	2.66863	-0.463268	-5.41024	-0.0782894	-2.13072	-0.544604	-0.266704	1.50588	0.163943	0.782486	-1.66687	-0.540742	2.71061	-0.0295562	-0.277216	0.0845826	0.133207	-0.151538	-0.797228	0.0234183	1.06051	-0.182106	-0.125096	2.14576	2.14658	1.07704	6.39775	1.42536	0.089805	0.515088	-6.49824	0.3094	-0.796951	0.239995
GSM1225680	48.7881	F	51	2.17108	-0.0291866	-1.28669	0.0976158	-0.650375	0.00410516	1.74691	0.450688	0.211209	-0.233326	-0.0530989	-0.0512225	3.12155	-0.741018	-5.24906	-0.0769316	-2.48591	-0.560828	-0.275346	1.54155	0.133479	0.737087	-1.53338	-0.679388	2.08361	-0.14254	-0.305537	0.0652799	0.114182	-0.187311	-0.635331	0.032199	1.08749	-0.417831	-0.134041	1.71121	1.03552	1.09652	6.16785	1.27692	0.0708122	0.551108	-6.79827	0.20764	-0.942953	0.242081
GSM1225681	49.0638	M	56	2.08569	-0.0292039	-1.37747	0.0977863	-0.604935	0.00348429	1.40818	0.411242	0.203999	-0.256356	-0.0625323	-0.0489563	2.97113	-0.5966	-5.134	-0.0732733	-2.62737	-0.554287	-0.300662	1.53501	0.136796	0.751753	-1.51718	-0.405103	2.54379	-0.136667	-0.273783	0.0639897	0.155794	-0.282518	-0.706667	0.0250388	1.07992	-0.205116	-0.120163	1.76596	0.560301	1.01812	6.56509	1.23512	0.0783835	0.501902	-7.1612	0.272324	-1.19772	0.243315
GSM1225682	53.0986	F	51	2.17365	-0.0316583	-1.26639	0.0936795	-0.530381	0.00441904	2.85375	0.477403	0.221297	-0.352816	-0.0534971	-0.0311352	3.41385	-0.59283	-4.83792	-0.0859537	-3.32313	-0.55706	-0.279898	1.45884	0.151631	0.833509	-1.60222	-0.549224	3.65389	-0.0661867	-0.293274	0.0732038	0.128668	-0.267592	-1.00379	0.0229825	0.995035	-0.181056	-0.162403	1.8586	1.05652	1.0615	6.31923	1.39297	0.0688363	0.612848	-7.02588	0.249329	-1.19547	0.23982
GSM1225683	52.4272	F	54	2.01398	-0.0286752	-1.24545	0.0959094	-0.679412	0.00432881	1.9093	0.556411	0.181296	-0.22791	-0.071571	-0.0521119	3.33632	-0.512884	-4.78677	-0.0749877	-2.18925	-0.552997	-0.301617	1.54517	0.130003	0.773842	-1.4042	-0.499348	2.51796	-0.191927	-0.278949	0.0792655	0.118617	-0.25062	-0.712336	0.0359377	1.02373	-0.207165	-0.15755	1.7716	0.879413	0.849356	6.11795	1.512	0.0854348	0.384104	-6.87926	0.2249	-1.14894	0.251799
GSM1225684	48.2318	M	50	2.21399	-0.0291637	-1.12722	0.0967973	-0.568847	0.0041389	1.5273	0.388182	0.170346	-0.248619	-0.0619975	-0.0465959	2.96646	-0.577827	-5.10428	-0.0861354	-2.70811	-0.51836	-0.295394	1.51062	0.138506	0.73605	-1.57115	-0.563992	2.86502	-0.120478	-0.270701	0.065127	0.16021	-0.160752	-0.643466	0.0396335	1.0894	-0.300085	-0.130553	1.89703	0.771426	0.963808	6.18605	1.20076	0.076724	0.488632	-6.79629	0.176987	-0.953251	0.248594
GSM1225685	52.7271	F	60	2.18485	-0.0300742	-1.30088	0.0968909	-0.838592	0.00405452	1.53061	0.583381	0.20168	-0.301049	-0.0608539	-0.0593903	3.14069	-0.629065	-5.60227	-0.0744757	-3.13772	-0.555143	-0.304641	1.50646	0.144694	0.791826	-1.63956	-0.630224	2.59735	-0.121605	-0.252554	0.0717495	0.13786	-0.211209	-0.937629	0.0343583	1.09879	-0.201437	-0.143435	2.10916	0.935535	0.930098	6.38291	1.32148	0.0656628	0.538856	-6.4551	0.251195	-1.04014	0.239307
GSM1225686	59.2614	M	54	2.07916	-0.030824	-1.16241	0.0928784	-0.579421	0.00417378	1.38884	0.536085	0.156471	-0.243915	-0.0650375	-0.0455819	3.18947	-0.597413	-4.07914	-0.0710484	-2.48075	-0.519629	-0.284142	1.50663	0.148468	0.806646	-1.62918	-0.524508	2.72003	-0.0323561	-0.263517	0.0544367	0.134375	-0.135463	-0.604122	0.0253479	1.05589	-0.154782	-0.124074	1.68611	0.911024	0.816519	6.16576	1.19028	0.0657048	0.538054	-6.7367	0.255908	-1.04483	0.240422
GSM1225688	51.7594	M	50	2.22244	-0.0303332	-1.30178	0.0963782	-0.443652	0.00395689	1.67516	0.412591	0.203268	-0.273909	-0.0506289	-0.0496482	3.18543	-0.674906	-4.79423	-0.0722057	-2.98815	-0.551897	-0.289521	1.52144	0.101932	0.711783	-1.82228	-0.520885	2.4215	-0.0219685	-0.274904	0.0526994	0.146508	-0.143555	-0.519359	0.0235861	1.03055	-0.196172	-0.125416	1.72217	0.515963	1.0147	6.3833	1.25441	0.0774418	0.505256	-7.38378	0.18076	-1.08859	0.25022
GSM1225689	55.9148	M	58	2.13297	-0.0311456	-1.25419	0.0961927	-0.567945	0.00382063	1.92795	0.359979	0.224627	-0.26647	-0.0397798	-0.0535168	2.72809	-0.67596	-5.47141	-0.0717191	-2.2318	-0.545725	-0.278646	1.51902	0.138084	0.764706	-1.87789	-0.57048	2.5943	-0.0355561	-0.252417	0.0649781	0.14651	-0.191138	-0.835298	0.0287689	1.13696	-0.170742	-0.140938	1.81383	1.13014	0.997523	6.41293	1.3932	0.0710976	0.511462	-6.85438	0.211741	-0.784838	0.243501
GSM1225691	60.9248	M	63	2.02746	-0.0306692	-1.40942	0.0957919	-0.562004	0.00374311	1.66481	0.374837	0.19883	-0.276972	-0.0309913	-0.0403107	3.30367	-0.594611	-4.95048	-0.0839876	-2.50137	-0.535038	-0.26642	1.50726	0.131251	0.732388	-1.7088	-0.543113	2.76823	-0.0233213	-0.304343	0.0716689	0.156195	-0.189226	-0.703575	0.0280209	1.0289	-0.14869	-0.139195	1.74068	1.27936	1.04898	6.41402	1.25843	0.059602	0.52139	-6.78436	0.242395	-0.982628	0.246193
GSM1225692	55.084	M	60	2.17291	-0.0293996	-1.25791	0.0976204	-0.695858	0.00402631	1.92249	0.488086	0.169899	-0.257889	-0.0752713	-0.0516938	2.93476	-0.492294	-4.69428	-0.0843126	-2.63217	-0.557448	-0.313543	1.49984	0.164174	0.729488	-1.63845	-0.513674	3.15558	-0.0342669	-0.24951	0.0733713	0.164424	-0.193464	-0.895915	0.0418329	1.08029	-0.166554	-0.133791	1.84874	1.32927	0.877594	6.27179	1.25792	0.0688769	0.476784	-7.07906	0.220887	-1.09779	0.243138
GSM1225693	58.7975	F	63	2.02781	-0.0308157	-1.28877	0.0973303	-0.632897	0.00352634	1.66495	0.413271	0.250839	-0.310838	-0.0811813	-0.0482212	3.23069	-0.562879	-5.07331	-0.0846667	-2.22119	-0.505736	-0.284286	1.50554	0.121908	0.756794	-1.51304	-0.409123	2.41727	-0.084577	-0.262103	0.0626317	0.106791	-0.456377	-0.731938	0.0248413	1.10006	-0.163219	-0.13596	1.96787	0.516384	0.955498	6.43456	1.57062	0.0828993	0.572474	-6.84186	0.211701	-1.21724	0.24613
GSM1225694	53.5984	M	48	2.16361	-0.0316965	-1.36367	0.098775	-0.421146	0.00373242	1.77749	0.342488	0.199588	-0.272221	-0.0504313	-0.0565397	3.56597	-0.717214	-4.29397	-0.0693952	-2.25383	-0.518224	-0.291796	1.51833	0.151929	0.748106	-1.63966	-0.464758	2.44462	-0.0771872	-0.268557	0.0672898	0.154225	-0.13408	-0.63063	0.0237762	1.10478	-0.140832	-0.122873	1.74427	1.48107	0.899599	6.30256	1.22989	0.0756651	0.507889	-7.21483	0.196021	-0.770371	0.246662
GSM1225697	63.7083	F	62	1.88793	-0.0274319	-1.31128	0.0968516	-0.737468	0.00428563	1.87503	0.411064	0.2007	-0.213534	-0.0644633	-0.0464175	3.23965	-0.553452	-4.78811	-0.0649175	-1.63384	-0.514035	-0.275914	1.5126	0.156733	0.73057	-1.2219	-0.681673	2.41848	-0.0738233	-0.235742	0.0584045	0.123232	-0.141485	-0.759513	0.0328152	1.09774	-0.155472	-0.12831	1.75904	1.20059	1.11371	6.39612	1.33849	0.0820556	0.537644	-6.67544	0.165408	-0.705659	0.24737
GSM1225699	60.6756	F	56	2.09101	-0.0289227	-1.27962	0.0951286	-0.713602	0.00435532	2.01097	0.575086	0.203385	-0.298816	-0.0546491	-0.067897	3.19515	-0.564649	-5.24623	-0.065898	-2.82446	-0.561013	-0.290695	1.51154	0.12518	0.758412	-1.67892	-0.485496	2.69617	-0.138605	-0.298064	0.0645205	0.125564	-0.171057	-0.884545	0.0219918	1.08256	-0.199622	-0.15186	2.12356	0.820135	1.08273	6.33309	1.34673	0.0823376	0.554461	-6.88014	0.23082	-1.25655	0.241761
GSM1225700	56.2085	M	53	2.01372	-0.0327089	-1.2611	0.0946884	-0.648205	0.0037305	1.57086	0.456317	0.194616	-0.32657	-0.0420793	-0.0494843	2.80473	-0.611343	-5.05405	-0.0882918	-2.2028	-0.550352	-0.2838	1.47376	0.155945	0.724688	-1.5495	-0.536531	3.24906	-0.0694123	-0.290009	0.0653713	0.172253	-0.178717	-0.881463	0.0097749	1.03631	-0.144235	-0.173143	2.05062	1.35795	0.930006	6.14915	1.45343	0.0961267	0.499983	-6.30829	0.230029	-1.26692	0.244052
GSM1225701	68.0744	F	63	2.17624	-0.0325426	-1.25906	0.097092	-0.502413	0.00424825	1.18838	0.675084	0.259749	-0.280313	-0.0550455	-0.0380196	2.72523	-0.542344	-4.54177	-0.08419	-3.51237	-0.477946	-0.299767	1.51384	0.0990105	0.759128	-1.55047	-0.510745	2.77567	-0.0608716	-0.242906	0.0508592	0.129181	-0.564674	-0.655256	0.016922	1.04303	-0.228113	-0.15499	1.77575	1.00171	0.984921	6.3299	1.15053	0.0607241	0.641688	-7.08708	0.188937	-1.12266	0.235584
GSM1225702	58.6466	M	56	2.01993	-0.0308146	-1.28301	0.099993	-0.544304	0.00360029	2.13805	0.423881	0.194196	-0.296079	-0.0503125	-0.058034	3.26765	-0.616721	-4.98142	-0.0638982	-2.47144	-0.538764	-0.288624	1.50523	0.121957	0.722193	-1.42048	-0.661326	2.62067	-0.12952	-0.283282	0.0612046	0.169124	-0.231342	-0.765822	0.0172064	1.07683	-0.168968	-0.143146	1.98028	1.2435	0.854907	6.34148	1.23862	0.0726751	0.484252	-7.10343	0.241654	-1.39996	0.248642
GSM1225704	46.4723	M	44	2.03752	-0.0325255	-1.42348	0.0972288	-0.681348	0.0040574	1.95088	0.557426	0.216703	-0.278218	-0.0436638	-0.056098	3.16136	-0.735047	-5.53966	-0.0750359	-3.13444	-0.557947	-0.289286	1.54604	0.163527	0.738578	-1.78559	-0.550816	2.89071	-0.0993468	-0.304328	0.0768508	0.15822	-0.310503	-0.814567	0.0249607	1.10451	-0.147504	-0.152233	2.23342	1.61935	1.04806	6.31358	1.27303	0.0727441	0.545046	-6.81558	0.24283	-1.07303	0.244455
GSM1225705	54.9488	F	60	1.95152	-0.0302662	-1.26738	0.0969851	-0.539403	0.00400595	1.28498	0.468463	0.225925	-0.348092	-0.0509611	-0.0402967	2.80979	-0.669893	-4.79345	-0.0897748	-2.73215	-0.536662	-0.269084	1.46936	0.203368	0.811531	-1.62081	-0.556918	3.52726	-0.0243402	-0.284875	0.0743554	0.151136	-0.214309	-0.795674	0.0112445	1.02847	-0.164402	-0.152668	1.97822	0.563681	0.92433	6.23158	1.49055	0.0542078	0.672977	-6.48688	0.281464	-1.27867	0.245187
GSM1225708	54.9075	F	64	2.09463	-0.0302475	-1.40411	0.0968463	-0.55595	0.00432908	1.49516	0.404263	0.184836	-0.299539	-0.0338008	-0.0459694	3.42353	-0.574815	-4.66105	-0.0749049	-2.66369	-0.511726	-0.286304	1.49042	0.156784	0.749117	-1.60692	-0.483126	2.71952	-0.0230422	-0.314471	0.0737188	0.107996	-0.176657	-0.65542	0.0242641	1.077	-0.169671	-0.134086	1.98053	1.24032	1.0694	6.32137	1.3905	0.0647254	0.558702	-7.439	0.223427	-0.847745	0.240323
GSM1225709	53.2569	M	44	1.99561	-0.0308821	-1.16335	0.0968624	-0.59817	0.0034808	1.17478	0.573316	0.18307	-0.249729	-0.044416	-0.0500982	3.30428	-0.614283	-4.50244	-0.0742281	-2.51452	-0.519062	-0.281879	1.50565	0.132074	0.763383	-1.54501	-0.515129	2.50546	-0.0270534	-0.278126	0.0837601	0.152629	-0.334121	-0.695348	0.0283558	1.09429	-0.139172	-0.117206	2.33179	1.16883	0.938884	6.23527	1.27432	0.0809914	0.552757	-7.08666	0.138152	-0.807115	0.238159
GSM1225711	59.4579	M	57	1.75453	-0.0292193	-1.37634	0.0950751	-0.737268	0.00439104	1.70565	0.347162	0.188893	-0.296637	-0.0378476	-0.0431369	2.75037	-0.645366	-4.33677	-0.0710182	-2.8749	-0.50206	-0.257224	1.45658	0.129364	0.745283	-1.55469	-0.57778	2.43502	-0.0244805	-0.338851	0.0679022	0.131275	-0.170625	-0.665194	0.0236175	1.07871	-0.177831	-0.133972	1.52745	1.01702	0.885703	6.4289	1.1186	0.0660191	0.56494	-6.54909	0.265077	-0.898534	0.240593
GSM1225714	60.2846	M	59	2.11514	-0.0299183	-1.42809	0.0965851	-0.557125	0.00389695	1.74004	0.469814	0.215246	-0.258487	-0.0344933	-0.0514891	2.51602	-0.624436	-5.19637	-0.0812603	-2.01354	-0.549908	-0.309962	1.53367	0.16546	0.756855	-1.75444	-0.517494	2.71923	-0.0241272	-0.279626	0.0704678	0.173698	-0.273312	-0.731002	0.028968	1.07974	-0.159733	-0.143872	2.16932	1.69626	1.12462	6.38979	1.23897	0.0847925	0.552323	-6.91616	0.220612	-0.975915	0.248503
GSM1225715	59.1444	M	64	2.14553	-0.0313348	-1.29622	0.0975651	-0.521048	0.00403577	1.58956	0.394172	0.221346	-0.254884	-0.0425114	-0.0509576	2.84886	-0.567023	-5.59419	-0.0785873	-3.03707	-0.545154	-0.29101	1.53381	0.119418	0.760787	-1.56729	-0.576261	3.7443	-0.0587237	-0.256306	0.0680856	0.162914	-0.329816	-0.758481	0.0367655	1.10535	-0.273675	-0.132834	2.15574	1.61359	0.930463	6.3314	1.27948	0.0858625	0.480146	-7.2143	0.261537	-0.832905	0.240237
GSM1225716	62.1672	M	65	2.03168	-0.0299374	-1.3932	0.0974221	-0.630552	0.00385172	1.78175	0.456052	0.234894	-0.242376	-0.0457365	-0.0562916	2.85919	-0.527098	-5.24264	-0.0702241	-2.07212	-0.549186	-0.282191	1.49544	0.166241	0.773875	-1.51193	-0.645331	2.33415	-0.0740015	-0.265332	0.0689336	0.133038	-0.150443	-0.666673	0.0281408	1.06658	-0.153064	-0.128023	2.20583	1.3032	0.97611	6.20434	1.50786	0.0690796	0.556363	-6.79886	0.20405	-0.77522	0.251121
GSM1225730	54.0204	F	55	2.14444	-0.0299228	-1.24733	0.0954166	-0.558843	0.00452699	1.49103	0.533128	0.23419	-0.306941	-0.049908	-0.0466702	2.75196	-0.547071	-5.15468	-0.0822231	-2.7073	-0.532479	-0.272807	1.49181	0.135781	0.711563	-1.715	-0.544572	2.59144	-0.13689	-0.302514	0.0537396	0.135085	-0.164009	-0.872188	0.0279658	1.02317	-0.160474	-0.142986	1.62057	0.598765	1.09372	6.45546	1.3255	0.0674977	0.641977	-7.27827	0.219555	-1.32664	0.240739
GSM1225734	57.8778	F	59	2.17533	-0.0304514	-1.26546	0.0964323	-0.825081	0.00415705	1.92009	0.487135	0.213566	-0.248034	-0.0557172	-0.0492432	2.77232	-0.569317	-4.50435	-0.0805987	-2.24168	-0.571995	-0.313167	1.52827	0.135435	0.727539	-1.4262	-0.604634	2.22211	-0.172684	-0.333544	0.080954	0.145148	-0.144537	-0.899163	0.0364443	1.10249	-0.174022	-0.138934	1.95846	1.37476	1.14705	6.49483	1.33463	0.0921805	0.515451	-6.06467	0.218777	-0.753413	0.245474
GSM1225735	46.1776	M	46	2.0249	-0.0299106	-1.41907	0.0974047	-0.650091	0.00385474	1.43479	0.505455	0.201552	-0.192535	-0.060043	-0.043012	2.73634	-0.617276	-4.90965	-0.0671848	-2.89939	-0.524407	-0.279041	1.49492	0.15546	0.772645	-1.71291	-0.502065	2.36463	-0.0739648	-0.288409	0.0707091	0.154382	-0.184977	-0.777354	0.0257054	1.06975	-0.187948	-0.123519	1.81238	1.13534	1.08079	6.45392	1.319	0.0839423	0.557258	-6.43733	0.231487	-0.857008	0.242529
GSM1225736	57.1161	M	56	2.23367	-0.0297089	-1.19865	0.0973152	-0.4678	0.00379884	1.94396	0.285533	0.194049	-0.250184	-0.0666047	-0.0410186	3.33848	-0.646394	-4.35735	-0.0699	-1.69446	-0.498328	-0.272178	1.51246	0.140029	0.722966	-1.09238	-0.522588	2.49464	-0.0586273	-0.24201	0.0515826	0.123416	-0.157059	-0.509075	0.0125053	1.11128	-0.161046	-0.124274	1.63427	1.05918	1.09371	6.16747	1.19511	0.0673866	0.438107	-7.29247	0.160845	-1.03132	0.250911
GSM1225740	54.75	F	59	1.9576	-0.0298016	-1.22555	0.0969644	-0.712713	0.00386227	1.5461	0.511022	0.17341	-0.289732	-0.0743134	-0.0462479	3.01131	-0.485377	-5.17374	-0.0774659	-2.54262	-0.546352	-0.314288	1.53071	0.141064	0.756474	-1.43899	-0.49576	2.33984	-0.109997	-0.293171	0.0620714	0.104475	-0.199705	-0.782741	0.0258883	1.07914	-0.149455	-0.148713	2.04317	0.752561	0.999851	6.33928	1.27479	0.0666188	0.516256	-7.19803	0.255064	-1.03536	0.235104
GSM1225743	54.7041	F	57	2.05155	-0.0298255	-1.30227	0.0926017	-0.24843	0.00422221	0.974623	0.477642	0.234702	-0.304831	-0.0317545	-0.0364053	3.28984	-0.708518	-4.46104	-0.0882226	-3.01401	-0.487627	-0.283539	1.50056	0.134714	0.738293	-1.68729	-0.568936	2.96685	-0.0587341	-0.296938	0.0708527	0.17457	-0.144176	-0.490414	0.0279865	1.05822	-0.129824	-0.119906	1.7631	0.902285	0.976675	6.42532	1.41552	0.06045	0.595095	-7.5691	0.22214	-0.880588	0.25014
GSM1225744	45.6771	M	44	2.04984	-0.0323271	-1.29072	0.0959407	-0.595711	0.00386386	1.71683	0.480777	0.183438	-0.295663	-0.0738516	-0.0580019	3.1008	-0.624674	-4.73155	-0.0786123	-2.62907	-0.573917	-0.29669	1.48863	0.134339	0.773816	-1.42239	-0.443295	2.37855	-0.0421575	-0.289472	0.0488029	0.15786	-0.287438	-0.781509	0.0350399	1.07621	-0.180438	-0.146017	1.89064	0.882746	0.96971	6.43705	1.39534	0.0683643	0.51346	-7.1676	0.22014	-1.39777	0.23294
GSM1225745	50.2397	M	55	1.93052	-0.0301767	-1.3492	0.0962824	-0.715721	0.00377958	1.81313	0.565443	0.208248	-0.254282	-0.0434222	-0.0619277	2.61436	-0.647354	-4.8341	-0.0717751	-2.67825	-0.540697	-0.284298	1.55944	0.165222	0.766283	-1.89294	-0.551019	2.52684	-0.0960825	-0.293182	0.0813265	0.133342	-0.206866	-0.740589	0.0265768	1.06357	-0.189646	-0.134192	1.87818	1.66193	1.11296	6.30551	1.41698	0.0753056	0.601044	-6.9194	0.216891	-0.894643	0.243387
GSM1225746	52.2342	F	52	2.1019	-0.0305615	-1.35541	0.0914423	-0.630222	0.00396728	1.61185	0.563565	0.250381	-0.315607	-0.0364915	-0.0452969	3.50447	-0.700901	-5.29514	-0.0776189	-2.40982	-0.542019	-0.294074	1.53026	0.164265	0.811472	-1.71504	-0.564413	2.89165	-0.0664725	-0.286021	0.0629384	0.152015	-0.16762	-0.808932	0.0357937	1.09649	-0.167219	-0.132078	1.48769	1.20353	0.889993	6.33358	1.40963	0.0671551	0.656107	-6.68522	0.243427	-0.923918	0.244444
GSM1225749	50.9318	M	51	2.02855	-0.0297004	-1.27891	0.0954876	-0.713608	0.00406024	1.89424	0.432074	0.204684	-0.217496	-0.0501913	-0.0520397	2.85519	-0.679709	-4.91743	-0.0711892	-2.31648	-0.539942	-0.270125	1.51981	0.15017	0.751926	-1.87924	-0.530836	2.81479	-0.047107	-0.270487	0.062865	0.117366	-0.269638	-0.79461	0.0421408	1.07104	-0.161463	-0.146921	1.96352	1.35338	0.866758	6.45063	1.35173	0.0764783	0.528658	-6.81804	0.221137	-0.74025	0.24964
GSM1225750	58.1187	M	56	1.99058	-0.0307472	-1.15221	0.0958204	-0.599481	0.00411621	1.60457	0.235919	0.198747	-0.274451	-0.0312573	-0.0439007	3.12577	-0.630994	-4.71268	-0.0832119	-2.39277	-0.501635	-0.272817	1.4913	0.161075	0.730589	-1.39784	-0.545574	2.49866	-0.0645396	-0.324111	0.0581509	0.132988	-0.181594	-0.614837	0.0244599	1.05022	-0.154938	-0.130571	1.9684	1.54464	0.939854	6.39692	1.43076	0.0643094	0.558285	-6.84841	0.139976	-0.907252	0.239869
GSM1225751	63.0875	F	63	2.19836	-0.0303163	-1.25669	0.0943189	-0.571926	0.00379826	1.66344	0.432201	0.210717	-0.282092	-0.0920365	-0.0473559	3.59045	-0.623578	-4.42518	-0.0793258	-1.79801	-0.5317	-0.281832	1.49123	0.109387	0.744029	-1.23967	-0.644706	2.47618	-0.131231	-0.286607	0.0652744	0.124765	-0.225901	-0.832538	0.0220294	1.04688	-0.190253	-0.136005	2.01102	0.969341	1.15282	6.3339	1.33784	0.0590663	0.463696	-6.99804	0.19989	-1.10981	0.248888
GSM1225752	49.9772	M	47	1.95869	-0.0301377	-1.33003	0.0948445	-0.706372	0.00397793	1.87727	0.2903	0.173447	-0.26117	-0.0509928	-0.0595922	2.91942	-0.725656	-5.25647	-0.0822029	-2.49574	-0.503915	-0.267718	1.55502	0.178042	0.758828	-1.57145	-0.599786	2.48389	-0.0442473	-0.303717	0.0700984	0.0999495	-0.21353	-0.958038	0.036199	1.11217	-0.196132	-0.166519	2.03958	1.30448	0.991982	6.39283	1.16845	0.0673337	0.568889	-7.02552	0.238725	-1.00918	0.239933
GSM1225754	54.7034	F	51	1.97413	-0.0305324	-1.27723	0.0948774	-0.51897	0.00421624	1.80742	0.345533	0.193911	-0.257761	-0.0384156	-0.0438852	3.23904	-0.677891	-4.59502	-0.0623673	-2.81246	-0.528052	-0.271694	1.50777	0.158538	0.75483	-1.71556	-0.576774	2.50696	-0.0614788	-0.278623	0.0639324	0.128049	-0.189554	-0.769143	0.0462741	1.08225	-0.188892	-0.125839	1.9184	1.26572	1.02132	6.3937	1.26542	0.0671132	0.604291	-6.82382	0.259401	-0.795273	0.23864
GSM1225755	56.7492	F	57	2.08473	-0.0285034	-1.25301	0.0981975	-0.872924	0.00435772	1.32048	0.452506	0.214306	-0.259453	-0.0633051	-0.049782	3.0996	-0.733059	-4.36465	-0.0861383	-2.06485	-0.542977	-0.268934	1.55398	0.153064	0.744335	-1.4747	-0.539176	2.3217	-0.0175551	-0.292647	0.0621672	0.101602	-0.167889	-0.812005	0.010979	1.07701	-0.178016	-0.133191	2.14675	1.02018	1.00798	6.46691	1.44377	0.0777254	0.551463	-6.57248	0.228031	-1.0111	0.235394
GSM1225756	57.8424	M	65	1.93013	-0.0298955	-1.38419	0.0965578	-0.628955	0.0040357	2.22	0.405726	0.171203	-0.26676	-0.0484309	-0.0590141	2.82579	-0.615998	-5.93483	-0.0788356	-1.98004	-0.564761	-0.284006	1.50289	0.156999	0.786592	-1.06541	-0.586523	2.457	-0.0315924	-0.267963	0.0731083	0.109559	-0.194589	-0.856073	0.0288714	1.09077	-0.152714	-0.119552	2.68641	1.54862	0.892941	6.30666	1.24665	0.12098	0.46345	-6.88815	0.198949	-0.987655	0.241295
GSM1225757	47.698	M	44	2.11157	-0.0301775	-1.32515	0.0972651	-0.649465	0.00426079	1.58546	0.486019	0.19539	-0.266883	-0.0586214	-0.0562315	2.8706	-0.77747	-5.12324	-0.0809479	-2.60687	-0.528238	-0.265186	1.54235	0.180524	0.776968	-2.0056	-0.545317	2.54943	-0.0495279	-0.269008	0.0665671	0.155467	-0.214123	-0.849878	0.0458462	1.08402	-0.215317	-0.132388	1.81241	1.25805	0.907143	6.28666	1.30341	0.0710898	0.522006	-6.5441	0.178994	-0.895268	0.236333
GSM1225763	54.1312	M	52	2.1617	-0.0289457	-1.26538	0.0956972	-0.554323	0.00426241	1.64826	0.490907	0.231447	-0.305151	-0.06119	-0.0457076	2.82962	-0.495896	-4.8668	-0.0775095	-2.55762	-0.538035	-0.282105	1.51321	0.148073	0.732561	-1.34449	-0.600662	2.85223	-0.0322702	-0.289927	0.0611399	0.177508	-0.177653	-0.717996	0.0473096	1.06124	-0.171852	-0.135441	2.16069	1.0247	0.945767	6.29162	1.33746	0.083771	0.595126	-6.94584	0.192715	-0.885045	0.243329
GSM1225764	58.1654	M	55	2.09696	-0.0294632	-1.24695	0.0980978	-0.265887	0.00372915	1.51237	0.404038	0.213865	-0.286707	-0.0562702	-0.0419629	2.8839	-0.519369	-4.11176	-0.0731931	-2.20894	-0.515153	-0.30787	1.52366	0.119923	0.754324	-1.32427	-0.558222	2.5945	-0.129245	-0.227034	0.0622647	0.180396	-0.166371	-0.635131	0.0242999	1.04255	-0.158156	-0.125875	1.6924	0.672435	0.807184	6.39555	1.28391	0.040701	0.497491	-7.75233	0.206898	-1.07723	0.235994
GSM1225795	49.7877	M	46	2.19951	-0.0303217	-1.39403	0.0947795	-0.51271	0.00393018	1.73039	0.417551	0.253297	-0.245028	-0.0461752	-0.0468836	3.09353	-0.643816	-3.99555	-0.076595	-2.9166	-0.54809	-0.289403	1.50465	0.130474	0.70596	-1.74006	-0.590681	2.08597	-0.0213349	-0.257524	0.0568789	0.173687	-0.143397	-0.673756	0.0244884	1.08794	-0.179791	-0.132516	2.06503	0.909426	1.10536	6.40118	1.32085	0.0781089	0.466933	-7.119	0.203537	-0.790796	0.242467
GSM1225798	49.627	M	59	2.04255	-0.0299931	-1.33282	0.0916768	-0.711365	0.00349366	1.90464	0.457275	0.176883	-0.260671	-0.0846588	-0.0559645	2.78628	-0.559194	-5.13876	-0.0782012	-2.59492	-0.54044	-0.306885	1.56044	0.0801948	0.735909	-1.58514	-0.587723	2.74816	-0.0575712	-0.266155	0.0606707	0.15526	-0.520359	-0.840413	0.0481983	1.09851	-0.190779	-0.133217	1.89398	0.941512	0.943795	6.22919	1.40901	0.106812	0.43741	-6.83864	0.203793	-1.08373	0.235387
GSM1225799	69.7493	M	62	2.13687	-0.0305312	-1.29442	0.0947032	-0.479507	0.00364669	1.76837	0.450586	0.209317	-0.247682	-0.0478947	-0.0436826	3.32722	-0.619367	-4.59885	-0.0735628	-2.15964	-0.521261	-0.0756541	1.50713	0.162825	0.779305	-1.1841	-0.598616	2.7985	-0.0399235	-0.252521	0.0776554	0.118594	-0.163933	-0.649196	0.0400844	1.09102	-0.167782	-0.134628	2.50006	1.27703	1.01812	6.23211	1.37874	0.0715098	0.511954	-7.37576	0.226959	-0.86654	0.234604
GSM1225801	52.3167	F	60	2.00417	-0.0318281	-1.36863	0.0957984	-0.686762	0.00411391	1.53498	0.42059	0.196127	-0.25198	-0.0482291	-0.0450003	2.91456	-0.580271	-4.85515	-0.0778913	-3.06203	-0.577738	-0.296985	1.50342	0.185205	0.748009	-1.38086	-0.60292	2.6139	-0.101142	-0.295054	0.0724356	0.133122	-0.183319	-0.783366	0.0330948	1.05198	-0.192325	-0.144656	2.28005	0.855123	1.07707	6.36788	1.29851	0.0783998	0.480518	-6.76622	0.233759	-0.784197	0.24341
GSM1225803	61.9838	M	65	2.18336	-0.0319882	-1.28974	0.0984129	-0.469016	0.00439192	1.2056	0.407793	0.220212	-0.349868	-0.0342798	-0.0303609	3.38498	-0.464585	-5.46068	-0.0992128	-2.88219	-0.541471	-0.272922	1.43829	0.151016	0.739675	-1.55978	-0.500361	3.26347	-0.0240753	-0.29319	0.0578575	0.183618	-0.171116	-0.461525	0.0133436	1.12646	-0.171444	-0.11813	1.95579	0.739734	0.877319	6.28618	1.41121	0.0705085	0.421883	-7.35603	0.2099	-1.22781	0.236165
GSM1225809	49.3847	M	43	1.99344	-0.0327537	-1.41018	0.0972337	-0.594579	0.00406219	2.0941	0.357338	0.165359	-0.30494	-0.0386728	-0.0889346	3.06413	-0.516653	-5.31477	-0.0682499	-2.71385	-0.551341	-0.3081	1.5297	0.149404	0.768758	-1.50994	-0.516722	2.61332	-0.0626428	-0.287845	0.0620008	0.120969	-0.234516	-0.809228	0.0375659	1.0879	-0.183586	-0.163373	1.94514	0.920263	0.88016	6.07883	1.34656	0.086636	0.415728	-7.45964	0.228645	-1.33287	0.242456
GSM1225812	54.3446	F	57	2.1842	-0.0298228	-1.28855	0.0954399	-0.526144	0.00434496	1.98298	0.362043	0.241412	-0.339745	-0.0542478	-0.0434741	3.14449	-0.551877	-5.81768	-0.0806835	-2.78417	-0.548469	-0.261983	1.51533	0.12651	0.774669	-1.81091	-0.560633	3.83781	-0.0685749	-0.319727	0.0652769	0.143733	-0.224623	-0.724662	0.0207775	1.08186	-0.23487	-0.148256	1.82823	0.770362	0.800007	6.37853	1.49787	0.0773272	0.555939	-6.92676	0.242769	-1.39149	0.242779
GSM1225813	58.9508	F	65	1.91515	-0.0307867	-1.12376	0.0964396	-0.481644	0.00416343	1.91706	0.400635	0.168705	-0.264708	-0.0995867	-0.0400322	3.20985	-0.637212	-5.95452	-0.0828137	-2.54368	-0.503371	-0.266626	1.52773	0.133795	0.701225	-1.47885	-0.527261	2.56906	-0.0293771	-0.239164	0.0627678	0.135648	-0.120344	-0.677725	0.0295127	1.05476	-0.154229	-0.115194	1.7675	0.778467	1.07693	6.10886	1.36942	0.0706987	0.52003	-7.27804	0.196749	-0.951095	0.238692
GSM1225829	50.7431	M	46	2.2335	-0.0305526	-1.27703	0.095546	-0.473023	0.00395699	1.4761	0.47097	0.223374	-0.268263	-0.044114	-0.0428142	2.52804	-0.546244	-4.85741	-0.076545	-2.19817	-0.505743	-0.281332	1.50999	0.134093	0.684022	-1.75291	-0.539286	2.52726	-0.107115	-0.274868	0.0628451	0.149876	-0.198019	-0.680704	0.0322235	1.1024	-0.142871	-0.116171	1.97143	1.01941	1.06466	6.25017	1.18308	0.0725049	0.496033	-7.03425	0.216392	-0.799862	0.249767
GSM1225834	60.6801	M	56	2.0819	-0.0300717	-1.29882	0.095988	-0.363224	0.00378948	1.28454	0.440597	0.193614	-0.274881	-0.0425094	-0.0461989	3.25922	-0.70928	-3.99707	-0.0597594	-2.3762	-0.508959	-0.281294	1.53502	0.11753	0.694971	-1.57801	-0.574237	2.43251	-0.0829295	-0.251476	0.0639035	0.186573	-0.155545	-0.576614	0.0371597	1.06201	-0.181365	-0.122807	1.77954	1.07816	0.95204	6.3789	1.36813	0.0780395	0.53262	-7.04537	0.230622	-0.837886	0.240561
GSM1225836	54.493	M	54	2.08249	-0.0309308	-1.2927	0.0928468	-0.698289	0.00372576	1.90727	0.551755	0.174349	-0.334196	-0.0518898	-0.0353814	3.32129	-0.477247	-5.55801	-0.0812985	-2.30446	-0.515717	-0.283653	1.51096	0.142364	0.735596	-1.51962	-0.456646	3.09137	-0.0674499	-0.277505	0.0609537	0.159195	-0.195669	-0.75665	0.030787	1.02303	-0.218194	-0.154438	1.48838	1.45369	0.995263	6.40715	1.3639	0.0855426	0.486798	-7.28893	0.199003	-1.29674	0.251503
GSM1225837	48.0783	M	46	2.13605	-0.0284181	-1.31548	0.0979068	-0.5643	0.00376678	1.79847	0.523553	0.240994	-0.259418	-0.0555742	-0.0617416	2.6824	-0.464314	-5.42375	-0.0835722	-2.67515	-0.540899	-0.281783	1.56412	0.151352	0.756309	-1.40211	-0.552129	2.38662	-0.113844	-0.271051	0.0664782	0.179077	-0.178695	-0.689226	0.0410257	1.06697	-0.200001	-0.139018	1.87571	0.940017	1.02795	6.3553	1.32942	0.0876856	0.527053	-7.34193	0.20659	-0.932077	0.245716
GSM1225838	62.3562	M	62	2.15379	-0.0313122	-1.25494	0.0977264	-0.407915	0.00392336	1.28139	0.541178	0.21294	-0.234573	-0.0446088	-0.0444541	2.89838	-0.645119	-4.54282	-0.0809615	-1.83301	-0.447249	-0.2759	1.49011	0.150766	0.768821	-1.34711	-0.672051	2.6605	-0.0849465	-0.263042	0.0771997	0.162759	-0.344319	-0.615935	0.0319913	1.06926	-0.166516	-0.121633	1.61773	1.65658	1.09007	6.43718	1.33796	0.0787203	0.564381	-6.92126	0.243049	-0.860621	0.240283
GSM1225839	61.0563	F	64	2.04367	-0.0286785	-1.20435	0.0953622	-0.606258	0.00406013	1.74637	0.377739	0.202818	-0.199822	-0.0536074	-0.0438538	3.23736	-0.724315	-5.13027	-0.0769006	-2.25776	-0.497281	-0.30373	1.51017	0.129795	0.729844	-1.61863	-0.599747	2.56364	-0.0503848	-0.28319	0.0765604	0.127449	-0.187434	-0.737773	0.0290257	1.06326	-0.23539	-0.133998	2.08385	1.21008	1.10533	6.45429	1.2618	0.0721086	0.52005	-6.52089	0.240525	-0.993579	0.2439
GSM1225841	48.1987	F	49	2.00812	-0.0288863	-1.47623	0.0978248	-0.734659	0.00391806	2.38014	0.610294	0.192344	-0.255784	-0.0802061	-0.0495781	3.22008	-0.86333	-5.18567	-0.0806057	-3.03696	-0.533447	-0.268417	1.54787	0.169298	0.727475	-1.60448	-0.567635	2.39253	-0.023939	-0.333164	0.0574447	0.14734	-0.189226	-0.74439	0.0368634	1.07482	-0.191831	-0.153347	2.23565	0.877293	1.06399	6.20767	1.40288	0.0724517	0.543958	-7.26208	0.235617	-1.0283	0.24425
GSM1225847	42.7507	M	42	2.07249	-0.0309664	-1.3551	0.0982778	-0.431144	0.00367265	1.11867	0.468475	0.224696	-0.340237	-0.05868	-0.0417984	2.9267	-0.782433	-5.17228	-0.0896571	-2.49152	-0.528767	-0.294852	1.50888	0.152758	0.724109	-1.84558	-0.485473	2.92315	-0.028491	-0.294425	0.0572345	0.196235	-0.228202	-0.598153	0.0238895	1.0621	-0.205065	-0.142055	1.94585	0.814951	0.915335	6.32621	1.30331	0.0549008	0.469402	-7.36214	0.225816	-1.27527	0.241236
GSM1225848	65.978	M	62	1.66566	-0.0296303	-1.1862	0.0965348	-0.616335	0.00443702	1.79316	0.406106	0.207823	-0.22191	-0.0456952	-0.0447938	3.6537	-0.539803	-4.66062	-0.0762341	-2.11454	-0.503046	-0.273343	1.51479	0.143232	0.752039	-1.09013	-0.688967	2.49001	-0.0406288	-0.199316	0.0578811	0.152041	-0.121393	-0.793674	0.0429662	1.06244	-0.15375	-0.113657	1.51624	1.04956	1.01673	6.17615	1.38601	0.0795243	0.523681	-6.77935	0.170444	-0.784304	0.240257
GSM1225849	53.1862	M	54	2.07914	-0.0324616	-1.40435	0.09349	-0.533355	0.00377677	1.58377	0.604524	0.200817	-0.321599	-0.0456758	-0.0477318	3.38615	-0.561853	-5.25574	-0.0838441	-2.4868	-0.565663	-0.2853	1.46915	0.151933	0.749358	-1.55726	-0.491343	3.07832	-0.0963516	-0.301973	0.0657357	0.169384	-0.296211	-0.870064	0.0405641	1.04082	-0.199888	-0.147815	1.72903	1.59516	0.944744	6.37279	1.28345	0.0631223	0.492715	-6.87449	0.222606	-1.09562	0.233104
GSM1225851	54.6768	M	46	2.19823	-0.0327896	-1.42893	0.0929208	-0.578392	0.00374032	1.85513	0.440794	0.169767	-0.277624	-0.0392995	-0.0475525	2.83402	-0.577206	-4.77021	-0.07434	-2.13846	-0.543173	-0.266349	1.53094	0.135255	0.721029	-1.37581	-0.583817	2.23204	-0.0806239	-0.265012	0.0658293	0.14479	-0.15542	-0.700074	0.0280963	1.07881	-0.137254	-0.139539	1.84797	0.945879	0.88711	6.48148	1.30833	0.0636203	0.602061	-7.04211	0.197309	-0.921094	0.239831
GSM1225862	51.1989	M	58	1.9964	-0.0291561	-1.29566	0.0965438	-0.908074	0.00368375	1.50866	0.565744	0.208769	-0.247992	-0.0481323	-0.0511684	3.25172	-0.663497	-5.83167	-0.072403	-2.38266	-0.549715	-0.278276	1.51962	0.186339	0.783636	-1.62175	-0.516122	2.46203	-0.0366259	-0.211658	0.0772725	0.145021	-0.168656	-0.704697	0.0236456	1.09845	-0.119496	-0.127058	1.78112	1.39183	0.864848	6.41561	1.13315	0.0662043	0.543388	-6.28063	0.189302	-0.74167	0.239836
GSM1225864	55.0904	F	58	1.96561	-0.0293669	-1.26305	0.0948801	-0.850175	0.00426166	1.66741	0.469906	0.199364	-0.24755	-0.0760038	-0.0526041	2.4489	-0.599677	-5.08501	-0.078022	-2.08091	-0.546109	-0.273211	1.52849	0.127402	0.744355	-1.71231	-0.582734	2.43016	-0.119683	-0.304715	0.0643822	0.106104	-0.206246	-0.845328	0.0192741	1.08371	-0.17532	-0.134793	2.15442	0.890214	0.974656	6.26808	1.45525	0.0845708	0.572686	-6.38632	0.219941	-1.03158	0.241108
GSM1225866	67.9795	M	63	2.00234	-0.0294851	-1.29143	0.0970212	-0.38482	0.00417967	2.08132	0.557872	0.195545	-0.286415	-0.0718586	-0.0507877	2.68775	-0.520922	-5.015	-0.0954515	-2.72185	-0.535282	-0.279538	1.54652	0.142788	0.694876	-1.61287	-0.452406	4.03037	-0.107674	-0.277012	0.0620335	0.178641	-0.157182	-0.674897	0.0111377	1.05797	-0.158843	-0.140876	2.07023	1.39256	0.905581	6.37994	1.40928	0.0864934	0.481065	-7.48088	0.212922	-1.1686	0.24343
GSM1225867	50.2467	M	50	2.17956	-0.0305108	-1.34565	0.0971304	-0.554675	0.00308496	1.59599	0.45843	0.19814	-0.274056	-0.0645276	-0.0555156	3.6137	-0.657575	-5.27318	-0.0847066	-2.72276	-0.582791	-0.316896	1.52103	0.134353	0.764878	-1.76063	-0.53962	3.14883	-0.088416	-0.262604	0.058505	0.144425	-0.176321	-0.692585	0.0410642	1.06982	-0.197601	-0.13013	1.56002	0.607281	0.90806	6.3568	1.23895	0.0935085	0.462108	-6.92872	0.174708	-1.09159	0.243099
GSM1225868	55.0716	M	51	2.08751	-0.0308252	-1.3619	0.0972799	-0.645785	0.0040565	1.55984	0.295772	0.166415	-0.286319	-0.0623353	-0.047934	3.20157	-0.570367	-4.82872	-0.0871394	-2.01135	-0.529488	-0.295224	1.54325	0.131549	0.797195	-1.54591	-0.509135	2.85851	-0.0578593	-0.283462	0.0611868	0.15673	-0.167379	-0.729851	0.0328442	1.05992	-0.212973	-0.145491	1.55207	0.856305	1.10559	6.43204	1.21966	0.0649938	0.557829	-6.91418	0.238262	-1.08415	0.248051
GSM1225871	48.3142	M	42	2.04312	-0.028848	-1.21641	0.0946838	-0.696907	0.00371148	1.72602	0.473151	0.213757	-0.249315	-0.0458395	-0.0485259	3.21927	-0.671337	-4.84422	-0.0748374	-1.89506	-0.559668	-0.275862	1.55101	0.157189	0.758327	-1.59715	-0.501914	2.3687	-0.045613	-0.292621	0.0625573	0.135356	-0.180474	-0.826986	0.0376943	1.07848	-0.20947	-0.131037	2.0742	1.3052	0.941673	6.29725	1.28141	0.0694591	0.611976	-6.71011	0.204013	-0.889621	0.245625
GSM1225877	63.6983	M	57	1.97042	-0.0292572	-1.19654	0.0971986	-0.359025	0.00416492	1.58815	0.36368	0.207505	-0.383745	-0.0611724	-0.0388039	3.7702	-0.618684	-5.32254	-0.101616	-1.58866	-0.520958	-0.296743	1.47066	0.153816	0.70002	-1.53492	-0.437711	2.77347	-0.086396	-0.286335	0.0633502	0.125171	-0.17156	-0.520937	0.0241785	0.917366	-0.171109	-0.153807	2.03315	1.38393	1.14132	6.67226	1.43292	0.0554464	0.467219	-7.64979	0.246255	-1.26479	0.243095
GSM1225878	44.8186	M	44	2.08427	-0.0314091	-1.47704	0.0956746	-0.339851	0.00431837	1.26567	0.560999	0.22447	-0.358119	-0.0444273	-0.0377598	2.97384	-0.435499	-5.02436	-0.0686424	-2.7148	-0.574042	-0.309133	1.46389	0.133696	0.732149	-1.58443	-0.389257	2.56472	-0.0735055	-0.303057	0.065392	0.183189	-0.154668	-0.519905	0.0305283	1.06758	-0.278163	-0.143537	1.24435	0.852577	1.03465	6.42726	1.29885	0.0454162	0.464952	-7.51194	0.241803	-1.14387	0.238754
GSM1225880	58.0301	M	64	2.16995	-0.0320488	-1.38333	0.0958892	-0.396501	0.00374184	1.34171	0.756418	0.243577	-0.383479	-0.0452007	-0.0334907	3.77808	-0.641221	-5.02052	-0.0772245	-2.11755	-0.572266	-0.267495	1.47814	0.124044	0.591633	-1.49933	-0.395277	3.08912	-0.0379861	-0.2759	0.0732012	0.214467	-0.301738	-0.727233	0.0150818	1.05798	-0.29278	-0.14844	1.98607	0.884871	0.779187	6.45255	1.23604	0.0627942	0.542244	-6.7053	0.305029	-1.37342	0.224014
GSM1225881	47.1717	M	57	2.39104	-0.031616	-1.17073	0.0953833	-0.328414	0.00432312	1.55672	0.209498	0.191273	-0.276282	-0.0634051	-0.0511201	3.02814	-0.575404	-3.97701	-0.0959928	-1.32627	-0.626098	-0.270496	1.51518	0.137296	0.773338	-1.81463	-0.485219	1.88325	-0.0231003	-0.425686	0.122003	0.224476	-0.181875	-0.61572	0.0274945	1.09873	-0.133547	-0.154895	1.31166	1.21493	1.00101	6.33286	0.980479	0.0625035	0.459549	-7.46768	0.146182	-1.35219	0.243097
GSM1225883	50.1317	M	52	2.13617	-0.0305607	-1.3241	0.0978873	-0.4949	0.00370359	1.76024	0.386526	0.150779	-0.358963	-0.0497141	-0.0457241	3.02542	-0.56098	-4.83652	-0.0701626	-2.22508	-0.518353	-0.281409	1.55071	0.129648	0.739283	-1.76478	-0.448758	2.67335	-0.117226	-0.269774	0.053745	0.149177	-0.237594	-0.499862	0.0272017	1.07416	-0.143674	-0.130141	1.35756	1.257	1.0914	6.3292	1.16317	0.0578924	0.552325	-7.39995	0.208324	-1.32177	0.241445
GSM1225884	58.1907	F	58	2.17025	-0.0340637	-1.48972	0.0950715	-0.274118	0.00441118	1.33579	0.429882	0.212917	-0.369688	-0.0539125	-0.0324147	2.73064	-0.473903	-3.51783	-0.0897698	-2.37605	-0.534176	-0.0441295	1.46808	0.138667	0.586707	-1.24419	-0.537558	2.84089	-0.0303174	-0.324686	0.0603984	0.189387	-0.105585	-0.391339	0.0189666	1.00565	-0.207075	-0.120784	0.88992	0.538869	0.794464	6.47642	1.16168	0.0392756	0.535987	-7.5609	0.233621	-1.21871	0.238937
GSM1225887	64.4269	M	64	2.16793	-0.0318025	-1.27693	0.097191	-0.424097	0.00430575	1.76471	0.400818	0.27656	-0.319045	-0.0476306	-0.0386444	2.77857	-0.541577	-4.72535	-0.0875344	-3.05181	-0.56033	-0.25738	1.50184	0.125235	0.669159	-1.36603	-0.51171	3.14727	-0.0453291	-0.302351	0.0715161	0.164901	-0.19009	-0.592757	0.0443335	1.02934	-0.153246	-0.142058	1.69325	0.94384	1.02683	6.51732	1.57187	0.174373	0.566668	-7.59592	0.287653	-1.15856	0.242989
GSM1225888	54.9131	M	49	2.08934	-0.0305652	-1.20783	0.0990383	-0.27977	0.00390018	1.43332	0.292447	0.176236	-0.357484	-0.0485684	-0.0378249	2.95136	-0.544065	-4.80095	-0.112344	-2.33456	-0.529371	-0.290038	1.51857	0.0869209	0.664859	-1.81811	-0.516478	2.9555	-0.0775317	-0.29714	0.0610483	0.18169	-0.141786	-0.444459	0.032939	1.03561	-0.203379	-0.135214	1.29464	0.95779	0.943285	6.27413	1.24776	0.0501198	0.483149	-7.58261	0.230449	-1.295	0.242105
GSM1225889	50.65	M	53	2.10826	-0.028379	-1.22463	0.0957597	-0.630372	0.00418239	1.81371	0.472449	0.205793	-0.239672	-0.0460615	-0.0507788	3.38219	-0.503444	-5.02061	-0.0724406	-2.39751	-0.551207	-0.247985	1.5114	0.149843	0.767133	-1.66963	-0.559192	2.26416	-0.108181	-0.267029	0.0541161	0.128405	-0.167022	-0.664586	0.0274641	1.09145	-0.161932	-0.120427	1.73216	1.15819	0.993269	6.27037	1.26501	0.0694371	0.46077	-6.41218	0.284478	-0.751433	0.24443
GSM1225891	55.4811	M	64	2.08314	-0.0315849	-1.4084	0.096202	-0.357994	0.0040089	1.51881	0.564988	0.29432	-0.365312	-0.05128	-0.0474818	3.53803	-0.787101	-5.03333	-0.0823578	-2.57896	-0.591983	-0.292215	1.50786	0.11616	0.646553	-1.6779	-0.492573	3.35383	-0.159457	-0.301801	0.0665204	0.242036	-0.238714	-0.79303	0.0250248	1.01885	-0.144026	-0.135345	1.66527	0.666009	0.978082	6.28748	1.35498	0.0631502	0.496052	-7.26653	0.238505	-1.11092	0.241464
GSM1259872	61.9189	F	60	1.99642	-0.0296087	-1.26607	0.0955061	-0.916428	0.00426951	2.96301	0.523735	0.362248	-0.19176	-0.0545114	-0.0680735	2.84124	-0.713924	-5.33607	-0.076236	-3.03444	-0.497834	-0.299843	1.6423	0.178088	0.722569	-1.43326	-0.552393	3.04361	-0.152991	-0.298383	0.0622648	0.125416	-0.275905	-0.876465	0.060898	1.08372	-0.218731	-0.149211	2.32291	1.86047	0.966907	6.31169	1.34495	0.0916648	0.427975	-6.64282	0.214927	-1.22918	0.234312
GSM1259873	66.5863	F	60	1.97278	-0.0301481	-1.35087	0.0954015	-0.878743	0.00414998	3.22823	0.422429	0.358466	-0.201823	-0.0573884	-0.0723434	3.51022	-1.08457	-5.08835	-0.104057	-3.54492	-0.498837	-0.30849	1.6574	0.123342	0.725665	-1.79777	-0.363697	3.06635	-0.237171	-0.324174	0.062813	0.15827	-0.242072	-1.0319	0.0630217	1.09851	-0.15572	-0.158136	3.20526	1.34438	0.869305	6.48772	1.61367	0.110985	0.481137	-5.85042	0.200497	-1.0051	0.233118
GSM1259876	56.5999	F	59	1.99406	-0.0295829	-1.35526	0.0935615	-0.653813	0.00421437	2.88979	0.534917	0.277252	-0.241193	-0.0311608	-0.0713387	2.96701	-0.832287	-5.26558	-0.0699448	-3.53543	-0.496968	-0.31572	1.5525	0.104331	0.695794	-1.77035	-0.411072	4.23299	-0.288922	-0.288009	0.0709054	0.167049	-0.270307	-0.825956	0.067202	1.07108	-0.153665	-0.169604	2.62536	2.34649	0.960712	6.42642	1.55211	0.122204	0.366668	-7.03789	0.209501	-1.21975	0.229624
GSM1259877	58.5552	F	59	2.11058	-0.0305525	-1.394	0.0955773	-0.599173	0.00390418	3.19099	0.530235	0.311219	-0.273377	-0.049932	-0.076639	3.03622	-0.817133	-5.33201	-0.11098	-3.66758	-0.519511	-0.327141	1.60194	0.104462	0.727789	-1.90301	-0.635078	4.07339	-0.172669	-0.339178	0.0663953	0.167791	-0.326451	-0.823224	0.0509673	1.07494	-0.0863118	-0.157361	2.57426	1.66101	1.00153	6.46051	1.56704	0.0974423	0.526334	-6.99635	0.197999	-1.35717	0.243088
GSM1259886	62.6241	M	66	2.05439	-0.0305075	-1.29021	0.0986467	-1.01769	0.0042895	3.89944	0.447362	0.29097	-0.17436	-0.0499428	-0.103345	3.06226	-0.761542	-4.98225	-0.0816055	-3.07742	-0.564202	-0.331639	1.62923	0.122911	0.750629	-1.53743	-0.37172	3.85901	-0.177607	-0.291652	0.0750673	0.146147	-0.308083	-1.36938	0.063891	1.07968	-0.150112	-0.176163	3.25864	1.91094	1.15515	6.29768	1.39602	0.128529	0.413494	-6.29346	0.219927	-1.28175	0.243065
GSM1259887	63.9542	M	66	2.00999	-0.0306579	-1.19534	0.0974613	-1.05485	0.00440772	4.19088	0.434753	0.33057	-0.255441	-0.0256787	-0.0935659	2.87464	-0.673517	-5.08563	-0.0766879	-2.89671	-0.550711	-0.338938	1.56461	0.191009	0.775873	-1.535	-0.357666	3.91207	-0.283892	-0.252723	0.0748826	0.166811	-0.321819	-1.41653	0.0776376	1.09196	-0.155336	-0.167809	3.07488	3.14615	1.1413	6.31264	1.55892	0.110783	0.398931	-6.12242	0.194963	-1.56629	0.254201
GSM1259888	57.4255	F	58	2.12805	-0.0297906	-1.18905	0.0955781	-0.620536	0.00367645	3.24245	0.558361	0.286476	-0.132882	-0.0469786	-0.0776475	3.67777	-0.783761	-5.10712	-0.0674169	-3.08724	-0.525195	-0.322961	1.64144	0.167162	0.703828	-1.64501	-0.798516	3.41864	-0.38673	-0.269386	0.0532662	0.153484	-0.207832	-0.94677	0.0675851	1.13182	-0.115507	-0.171374	2.21833	1.28686	1.16461	6.59589	1.52254	0.0911166	0.425561	-7.21371	0.190103	-1.24778	0.256672
GSM1259889	59.3821	F	58	2.23023	-0.0293708	-1.23718	0.0983995	-0.642513	0.00405242	3.66175	0.568135	0.227168	-0.160967	-0.0467015	-0.0705486	3.77167	-0.737537	-5.05899	-0.095149	-3.24844	-0.545879	-0.300496	1.60505	0.110776	0.722346	-1.5498	-0.500499	3.04705	-0.142947	-0.287323	0.0675872	0.144912	-0.214989	-0.829644	0.0347363	1.10499	-0.146531	-0.163938	2.86954	2.03844	1.04715	6.26303	1.53814	0.0916123	0.49215	-6.8418	0.202908	-1.1053	0.236375
GSM1272162	50.5594	M	46	2.08038	-0.029037	-1.1654	0.0954955	-0.433786	0.00345535	2.06035	0.429035	0.184027	-0.263759	-0.0474951	-0.0462971	2.01281	-0.621235	-4.78706	-0.0549069	-2.06618	-0.548623	-0.246119	1.44989	0.170984	0.74119	-1.56738	-0.66212	2.18568	0	-0.224118	0.0575997	0.112336	-0.177831	-0.690744	0.0755257	1.05955	-0.197633	-0.115065	1.26204	1.38806	0.998684	6.3792	1.12857	0.0776194	0.610274	-7.03246	0.17131	-0.890532	0.234913
GSM1272170	50.0909	F	48	2.12849	-0.0299839	-1.32325	0.0979358	-0.318189	0.00398231	1.19617	0.351118	0.169587	-0.332362	-0.0320141	-0.0494008	2.29193	-0.573953	-5.57121	-0.0683315	-2.20366	-0.489706	-0.255774	1.44769	0.111135	0.751021	-1.48156	-0.675578	2.8936	-0.0900958	-0.223441	0.0544641	0.124286	-0.167172	-0.460391	0.0339221	1.08095	-0.223383	-0.117297	1.57119	1.3272	0.929722	6.42425	1.17135	0.0591328	0.564223	-7.43774	0.162545	-0.961075	0.237812
GSM1272180	55.1656	F	50	1.93691	-0.027569	-1.24139	0.0955941	-0.383833	0.00390359	1.82231	0.425775	0.176825	-0.25956	-0.0609911	-0.0544085	2.70834	-0.548152	-4.15086	-0.0491759	-2.23264	-0.588243	-0.241022	1.47715	0.18822	0.767154	-0.991436	-0.581728	2.16608	0	-0.239946	0.0712382	0.102416	-0.193072	-0.65671	0.0481345	1.05516	-0.277589	-0.0964063	1.11871	1.82965	0.93721	6.32893	1.17703	0.0777323	0.550512	-6.47589	0.200015	-0.950878	0.24179
GSM1272183	63.2652	F	57	2.01793	-0.0270573	-1.06513	0.0968128	-0.313104	0.00381573	1.63959	0.516117	0.166702	-0.261661	-0.0347166	-0.0465701	2.45484	-0.615348	-4.16564	-0.0577834	-1.42511	-0.452284	-0.214909	1.36328	0.159125	0.650393	-0.855841	-0.620333	2.22265	-0.018569	-0.171951	0.0716533	0.123229	-0.152288	-0.602729	0.034629	0.999563	-0.163021	-0.0884839	0.794651	1.39029	0.909549	6.44744	1.0178	0.0694164	0.544362	-6.84044	0.170606	-0.873154	0.23888
GSM1272184	64.1208	F	65	1.8465	-0.0298833	-1.24076	0.0982181	-0.314293	0.003437	1.73841	0.468143	0.177722	-0.254627	-0.0322178	-0.0454236	2.64542	-0.541307	-3.89971	-0.0504881	-1.97633	-0.465285	-0.232321	1.42509	0.151211	0.807986	-0.979258	-0.543078	1.96159	-0.28702	-0.164409	0.0780002	0.114044	-0.153154	-0.583852	0.0718632	1.05131	-0.202201	-0.0810322	1.13731	1.8368	0.96955	6.2733	1.19842	0.0825001	0.501907	-6.74484	0.182835	-0.882315	0.235853
GSM1272185	66.7092	F	56	2.15237	-0.0301435	-1.19315	0.0947657	-0.273003	0.00364783	1.81814	0.393498	0.188759	-0.24651	-0.0473609	-0.0450165	3.21543	-0.526691	-4.38172	-0.049816	-1.61049	-0.542617	-0.227149	1.40876	0.146986	0.768423	-0.9205	-0.600034	2.13797	0	-0.194363	0.0669105	0.0918398	-0.155745	-0.622122	0.0322726	0.997889	-0.190991	-0.0901101	1.60531	1.99498	0.93106	6.36166	1.09901	0.0764379	0.508896	-7.55599	0.207548	-1.00955	0.245414
GSM1272186	63.1025	F	48	2.12406	-0.0283641	-1.20029	0.0985215	-0.24336	0.00375624	2.0081	0.358628	0.171261	-0.257686	-0.0317772	-0.0461929	3.07457	-0.592869	-3.92638	-0.0537784	-1.7217	-0.570056	-0.266179	1.43141	0.152858	0.716071	-1.05437	-0.585021	2.44376	0	-0.185124	0.0644685	0.115027	-0.175649	-0.498346	0.0288735	1.02592	-0.216241	-0.0872572	1.35249	0.846709	0.939742	6.46886	1.12609	0.0642133	0.511895	-7.80395	0.207682	-0.960305	0.248661
GSM1272188	61.4793	F	64	2.0148	-0.0288126	-1.06891	0.0959258	-0.407464	0.00367049	1.85055	0.535629	0.18843	-0.228677	-0.0283659	-0.0439288	2.59193	-0.57664	-4.25785	-0.0532891	-2.01786	-0.549575	-0.241432	1.47657	0.155423	0.793259	-1.07628	-0.519012	2.19167	-0.206205	-0.197085	0.0673889	0.12861	-0.144974	-0.664496	0.0454566	1.08963	-0.164526	-0.0993219	1.32368	1.48995	0.770639	6.30058	1.23162	0.0781141	0.535916	-6.69267	0.226764	-0.871202	0.243542
GSM1272190	63.7085	F	59	2.07346	-0.0285144	-1.24022	0.0982004	-0.34783	0.00391956	2.05997	0.540089	0.198421	-0.252891	-0.0415257	-0.0479692	3.12581	-0.557775	-4.91754	-0.0523092	-1.66314	-0.502704	-0.244304	1.51409	0.161166	0.717864	-0.906964	-0.535407	2.12938	0	-0.24983	0.0548549	0.0953458	-0.185747	-0.623308	0.0442296	1.04813	-0.174962	-0.113149	1.35591	1.34078	1.18146	6.37033	1.1631	0.0795646	0.630631	-7.38667	0.214259	-0.907316	0.244721
GSM1272192	61.2806	F	56	2.00789	-0.0299537	-1.14451	0.0973554	-0.398406	0.00373646	2.03184	0.314323	0.170814	-0.258342	-0.0260734	-0.0487099	3.60293	-0.607458	-4.64232	-0.0523466	-1.736	-0.558803	-0.226734	1.43537	0.172974	0.742806	-0.871648	-0.773309	2.5154	0	-0.165306	0.0708064	0.0886385	-0.174495	-0.700893	0.0990561	1.06757	-0.195755	-0.0846247	1.15765	1.74175	0.915683	6.44266	1.23956	0.0757139	0.607546	-6.75569	0.176375	-0.955784	0.235012
GSM1272193	57.6551	F	56	2.05347	-0.0311498	-1.23498	0.0950364	-0.311408	0.00380549	1.97939	0.294438	0.201416	-0.266897	-0.0401283	-0.048669	2.57706	-0.555047	-4.73702	-0.0568598	-2.15514	-0.540828	-0.237699	1.50783	0.172037	0.745147	-1.2147	-0.618699	2.42679	0	-0.22011	0.052479	0.100885	-0.137187	-0.566514	0.0410478	1.0531	-0.195681	-0.0963756	1.29785	1.30088	0.720283	6.29379	0.909552	0.079355	0.519882	-7.32072	0.171289	-0.942251	0.240791
GSM1272194	53.2376	F	57	2.16284	-0.031018	-1.31071	0.0960116	-0.384517	0.00362885	1.67729	0.490224	0.166953	-0.248173	-0.0436629	-0.0541126	3.12598	-0.58138	-5.16052	-0.056073	-2.11443	-0.572609	-0.293538	1.51147	0.151125	0.759808	-0.998641	-0.641716	2.35456	-0.38237	-0.231981	0.0702444	0.105401	-0.246339	-0.661873	0	1.0622	-0.243291	-0.103191	1.24424	1.31309	1.0885	6.32579	1.32352	0.0680874	0.571696	-6.98803	0.184756	-0.961902	0.247619
GSM1272195	50.3429	F	46	2.24202	-0.0304222	-1.18914	0.0980871	-0.398838	0.00357613	2.23816	0.280385	0.166219	-0.276891	-0.0449012	-0.0541223	2.69076	-0.700729	-4.34578	-0.0596424	-2.25781	-0.537904	-0.279359	1.4656	0.123177	0.689676	-1.58655	-0.538397	2.56319	0	-0.239255	0.0747728	0.12155	-0.245442	-0.591848	0.0390286	1.025	-0.207325	-0.127301	1.79561	1.20756	0.860958	6.39262	1.33402	0.0760985	0.481596	-7.27684	0.216967	-0.953294	0.252047
GSM1272196	55.5437	F	50	2.03435	-0.0306008	-0.976448	0.0958643	-0.499685	0.00392971	1.74776	0.198793	0.166244	-0.27523	-0.0495951	-0.0473301	2.41924	-0.49078	-5.23833	-0.0574888	-2.12693	-0.527818	-0.247688	1.47081	0.122171	0.746102	-1.17797	-0.494496	2.36246	-0.069472	-0.247213	0.0588713	0.108899	-0.174478	-0.748463	0.0283634	1.06569	-0.19234	-0.117717	3.07598	1.35418	1.03224	6.48038	1.28341	0.0796468	0.536096	-6.79505	0.220836	-0.972963	0.22742
GSM1272198	64.2647	F	64	2.06624	-0.0296462	-1.23975	0.0981175	-0.332665	0.00317307	2.14654	0.507863	0.203268	-0.262279	-0.0411764	-0.0505251	2.75527	-0.701347	-4.42231	-0.0648048	-2.02874	-0.511258	-0.249234	1.48803	0.173698	0.737156	-1.08773	-0.554771	2.37166	0	-0.244818	0.067489	0.0956348	-0.249422	-0.581489	0.0549382	1.06005	-0.202023	-0.111225	2.32661	2.08095	1.05146	6.30075	1.18173	0.0972044	0.598452	-7.29152	0.165303	-1.2537	0.24655
GSM1272201	66.804	F	60	2.06125	-0.0272735	-1.09174	0.0964389	-0.400719	0.00406143	1.59788	0.419632	0.171235	-0.28172	-0.0321291	-0.0467403	2.58149	-0.621851	-4.33784	-0.0720367	-1.76363	-0.461607	-0.262294	1.43108	0.144828	0.716981	-1.14753	-0.672594	2.73241	0	-0.207058	0.0497504	0.119808	-0.128724	-0.489163	0.0428425	1.03945	-0.154082	-0.0968518	2.00816	1.85908	0.883896	6.42911	1.35756	0.0764369	0.555804	-6.99586	0.201993	-0.916975	0.239217
GSM1272202	57.7958	F	58	1.9951	-0.0301517	-1.31415	0.0997605	-0.544923	0.00287587	1.89529	0.293576	0.142939	-0.281606	-0.0340057	-0.0542661	3.52005	-0.533406	-4.30021	-0.0586143	-2.36423	-0.535657	-0.240526	1.4898	0.151438	0.767272	-1.53373	-0.705387	2.7584	-0.0783905	-0.254167	0.0679793	0.141653	-0.200682	-0.685549	0.0358017	1.05808	-0.147494	-0.140801	1.82897	1.75487	1.03953	6.23961	1.37084	0.0668183	0.527456	-6.46082	0.221698	-1.04899	0.2449
GSM1272204	63.3219	F	66	2.15151	-0.0291874	-1.19003	0.0962151	-0.383961	0.00380609	1.6154	0.548247	0.176037	-0.274641	-0.0456822	-0.0503117	2.88406	-0.593237	-4.60033	-0.0726432	-2.31459	-0.527109	-0.299479	1.49939	0.141947	0.727369	-1.44482	-0.531162	2.71573	-0.0371642	-0.218474	0.0578522	0.115315	-0.178489	-0.671883	0.0312204	1.07204	-0.171929	-0.122729	1.80133	1.30042	1.22847	6.61546	1.38869	0.082701	0.551218	-7.03945	0.208392	-0.949555	0.236427
GSM1272205	71.8748	F	60	1.38402	-0.0288007	-1.24082	0.0947849	-0.302294	0.00419429	1.70921	0.356011	0.143163	-0.299768	-0.0341847	-0.0487027	2.10787	-0.518494	-4.443	-0.0712984	-1.65029	-0.451141	-0.236189	1.47636	0.112555	0.744676	-0.911957	-0.545717	2.79908	-0.0539628	-0.163756	0.0402866	0.092358	-0.157232	-0.502863	0.0770069	1.0311	-0.145373	-0.105257	1.20231	1.42953	0.537916	6.36853	1.43892	0.0678663	0.614007	-6.86051	0.357479	-1.10474	0.238363
GSM1272206	67.7672	F	68	2.14	-0.0303834	-1.1702	0.0977033	-0.40263	0.00402403	1.68392	0.205673	0.214213	-0.268077	-0.038865	-0.0461708	3.19216	-0.540829	-3.90134	-0.0565863	-2.12937	-0.51264	-0.248499	1.467	0.0958207	0.703892	-1.30349	-0.622601	2.79232	0	-0.20852	0.0563609	0.115227	-0.147638	-0.582334	0.0437858	1.07546	-0.189492	-0.128712	1.58971	1.45381	1.16447	6.15117	1.38245	0.0624586	0.61233	-7.63903	0.243986	-1.01211	0.243986
GSM1272207	50.0781	F	48	2.18488	-0.0315526	-1.43274	0.0974707	-0.383817	0.00355512	1.9772	0.414427	0.200175	-0.270923	-0.038805	-0.0577313	3.20316	-0.585123	-5.02608	-0.060341	-2.44655	-0.541594	-0.248178	1.52202	0.112076	0.7004	-1.68077	-0.470092	2.5159	0	-0.258733	0.0696852	0.128704	-0.176678	-0.608975	0.026773	1.06303	-0.266985	-0.128318	1.73682	1.20505	1.06799	6.47831	1.3902	0.0722948	0.638705	-7.52024	0.186869	-1.08155	0.236484
GSM1272208	65.9226	F	58	2.11946	-0.0311688	-1.43372	0.0981006	-0.49251	0.0031583	1.9476	0.637111	0.159008	-0.284804	-0.0428337	-0.054232	3.3755	-0.789314	-5.33307	-0.061022	-2.22878	-0.514883	-0.266312	1.49992	0.121515	0.744817	-1.34908	-0.51023	2.35808	-0.293451	-0.22586	0.062967	0.110062	-0.174172	-0.603293	0.0299515	1.07793	-0.170419	-0.120039	2.84034	1.57334	1.08199	6.47672	1.69419	0.0740769	0.526994	-6.9827	0.159368	-0.956485	0.242459
GSM1282791	57.141	F	59	2.02279	-0.0305457	-1.30198	0.093727	-0.620538	0.00361733	2.42528	0.357557	0.208783	-0.290119	-0.0460152	-0.0653732	3.25701	-0.604058	-5.70318	-0.0695548	-2.2897	-0.542455	-0.226599	1.51107	0.115982	0.755277	-1.52772	-0.583311	3.03794	-0.123299	-0.301887	0.0732724	0.140485	-0.175197	-0.79418	0.0203681	1.123	-0.201004	-0.151807	2.30931	1.16892	0.96451	6.39884	1.48076	0.0927792	0.503725	-6.64949	0.251634	-1.05232	0.24714
GSM1282798	53.1598	F	57	2.23226	-0.0317338	-1.60725	0.0940651	-0.802794	0.00395492	1.76752	0.352118	0.163415	-0.290947	-0.0423127	-0.0478489	2.99689	-0.813524	-4.9377	-0.0666631	-2.20964	-0.562755	-0.242751	1.50129	0.109811	0.752534	-1.6387	-0.4433	3.39624	-0.0964707	-0.274458	0.0665551	0.127298	-0.197268	-0.758459	0.0230535	1.01165	-0.187201	-0.140034	1.91179	0.907837	1.13034	6.66779	1.40416	0.0509756	0.512002	-6.99895	0.259193	-1.31622	0.243319
GSM1282799	53.6523	F	57	2.21309	-0.0315863	-1.45004	0.0957414	-0.739619	0.00404549	1.31211	0.389058	0.166358	-0.237428	-0.0523247	-0.045421	3.04245	-0.727625	-4.35955	-0.0690246	-2.61451	-0.546879	-0.214643	1.50163	0.0703377	0.712184	-1.62312	-0.424709	2.54696	-0.162522	-0.300356	0.0589201	0.140621	-0.162396	-0.687696	0.0241295	1.03895	-0.201267	-0.139836	2.13799	0.725837	1.08895	6.49787	1.41391	0.0652547	0.488618	-6.7364	0.259419	-1.01489	0.254808
GSM1282805	57.6808	F	59	2.00032	-0.0306644	-1.47134	0.096788	-1.12954	0.00371458	1.84479	0.60977	0.223322	-0.317798	-0.0550108	-0.0700131	3.26953	-0.573247	-5.06683	-0.0657004	-2.64657	-0.528502	-0.32508	1.55525	0.216048	0.737348	-1.86664	-0.505977	3.05169	-0.241697	-0.315395	0.0882796	0.152524	-0.22292	-1.03291	0.0558296	1.09477	-0.132001	-0.164211	2.33917	1.59088	1.0878	6.45615	1.38238	0.0927541	0.586441	-6.42454	0.226224	-0.899868	0.238299
GSM1282806	51.904	F	59	2.00567	-0.0309538	-1.50001	0.0959932	-1.00526	0.00379753	2.00656	0.495904	0.28365	-0.377524	-0.0359913	-0.09657	3.24321	-0.755171	-5.0335	-0.0688873	-3.29263	-0.555578	-0.348087	1.59061	0.270884	0.727497	-2.0242	-0.559808	3.73717	-0.115958	-0.345234	0.0778425	0.140738	-0.227814	-1.11456	0.0363643	1.1137	-0.137671	-0.169856	2.3	2.15065	1.01678	6.48009	1.42561	0.0977489	0.557276	-6.34023	0.225182	-1.08214	0.243513
GSM1282807	49.7981	F	59	2.04857	-0.0285607	-1.29614	0.0982908	-0.586106	0.00399303	2.65473	0.323879	0.180642	-0.35057	-0.0157271	-0.0889753	2.8071	-0.89715	-5.18661	-0.0714527	-3.38586	-0.554298	-0.316868	1.53589	0.204329	0.74233	-1.63504	-0.219925	4.01078	-0.0864973	-0.298967	0.0747945	0.125603	-0.300106	-0.889128	0.0559637	1.09205	-0.219923	-0.165193	1.88136	1.66872	0.962771	6.53493	1.42427	0.116412	0.561217	-6.92798	0.213333	-1.7596	0.241969
GSM1282808	46.0798	F	59	2.1345	-0.02934	-1.25706	0.0954862	-0.757713	0.00412729	2.1351	0.537422	0.172605	-0.288356	-0.0706221	-0.0744385	2.77901	-0.531907	-5.24009	-0.0666045	-3.46019	-0.545622	-0.336939	1.58766	0.129295	0.740288	-1.76426	-0.585276	4.03892	-0.113871	-0.325846	0.0840585	0.151143	-0.384121	-0.990126	0.0492682	1.08471	-0.17156	-0.151171	2.18723	1.26262	0.970392	6.3497	1.38949	0.0796497	0.542112	-6.81381	0.214793	-1.25147	0.236928
GSM1282809	57.5857	F	59	1.87629	-0.0291963	-1.37717	0.0931378	-0.742543	0.00399498	1.86666	0.514443	0.25933	-0.358869	-0.0483578	-0.0638675	2.84552	-0.720842	-4.4334	-0.0511159	-3.03447	-0.530065	-0.326786	1.57316	0.155817	0.714605	-1.68711	-0.477924	3.29521	-0.119104	-0.333889	0.0832773	0.143776	-0.262642	-0.75335	0.0623306	1.06667	-0.16474	-0.152647	2.24239	2.2816	1.01369	6.35641	1.59097	0.120584	0.576158	-6.62301	0.195252	-0.967969	0.24959
GSM1282810	59.6465	F	59	1.99808	-0.0299811	-1.42814	0.0954737	-0.697823	0.00412717	2.19542	0.476005	0.238508	-0.316998	-0.0481983	-0.0895553	2.98306	-0.661915	-4.72649	-0.0539765	-3.09864	-0.537609	-0.328002	1.59271	0.205815	0.75047	-1.44127	-0.548251	3.17891	-0.195041	-0.303737	0.0872816	0.128666	-0.308601	-0.840625	0.0356991	1.07856	-0.151104	-0.149136	2.51255	2.43889	1.0504	6.36325	1.5708	0.0898671	0.500297	-7.0416	0.195111	-1.05809	0.252628
GSM1399890	65.1434	F	65	2.23902	-0.0288322	-1.14477	0.0957772	-0.713314	0.0043071	1.71445	0.34708	0.229005	-0.337201	-0.0646029	-0.0552114	3.96859	-0.866011	-4.77881	-0.117915	-2.24216	-0.50672	-0.328782	1.48301	0.174009	0.628902	-2.05851	-0.307556	3.23071	-0.164465	-0.275914	0.0904154	0.0450084	-0.0835455	-0.661016	0.0891064	1.14322	-0.0736994	-0.142684	1.53539	3.1947	0.994842	6.41049	1.56239	0.0984808	0.410268	-6.2843	0.305477	-1.12147	0.248313
GSM1399891	68.607	F	66	1.88034	-0.0271056	-1.23171	0.0975108	-0.727401	0.00406186	2.91533	0.24806	0.252147	-0.259955	-0.0544649	-0.0797834	2.87331	-0.597694	-4.90665	-0.101054	-3.047	-0.516163	-0.33428	1.56545	0.202226	0.62992	-2.2516	-0.363098	2.32158	-0.162409	-0.375953	0.0683031	0.10036	-0.278626	-0.968534	0.0739733	1.10919	-0.118479	-0.152321	1.68858	7.69245	0.933943	6.23412	1.73548	0.113282	0.545511	-6.71541	0.23753	-2.04804	0.255781
GSM1399892	55.8773	F	59	2.17985	-0.0276083	-1.25355	0.0943544	-0.689575	0.00420193	1.99202	0.338081	0.279244	-0.257537	-0.042619	-0.0439749	3.43033	-0.844352	-5.27762	-0.0988417	-2.90804	-0.625432	-0.30057	1.53504	0.124508	0.632651	-2.32893	-0.378185	1.96996	-0.148565	-0.310476	0.0748651	0.0796349	-0.188425	-1.21059	0.0434601	1.17014	-0.121598	-0.149259	1.57998	3.18386	0.961001	6.40093	1.7388	0.0756007	0.661606	-6.80292	0.334978	-1.14546	0.257484
GSM1399893	39.5416	F	46	2.133	-0.0282963	-1.36994	0.0926833	-0.612174	0.00407014	1.8077	0.497582	0.209721	-0.330149	-0.0446182	-0.0596237	3.06298	-0.954244	-4.95317	-0.083953	-2.99982	-0.581015	-0.316949	1.53323	0.167528	0.608301	-3.02278	-0.332409	1.93153	-0.153398	-0.334991	0.0767334	0.0598195	-0.177298	-0.637016	0.0441442	1.11641	-0.151542	-0.158497	1.68202	2.65492	0.98799	6.17515	1.4782	0.0691821	0.602035	-7.2592	0.277272	-1.2772	0.250343
GSM1399894	50.5887	F	49	2.06793	-0.0296419	-1.15951	0.094044	-0.6015	0.00434222	1.7384	0.313324	0.213568	-0.306496	-0.0537052	-0.0569212	2.58376	-0.632	-5.36201	-0.110288	-2.65597	-0.56246	-0.307706	1.52991	0.172709	0.60638	-2.48642	-0.424144	1.71515	-0.205084	-0.268369	0.0705447	0.0673718	-0.166643	-0.882964	0.0665397	1.13716	-0.113699	-0.142781	1.68286	3.95608	0.807551	6.34872	1.61626	0.084952	0.61623	-7.15015	0.253386	-1.22948	0.260589
GSM1399895	63.457	F	65	1.87	-0.0268579	-1.1909	0.0943186	-0.591585	0.004177	1.65184	0.289515	0.190931	-0.313658	-0.0403393	-0.0772988	3.42184	-0.633861	-3.75368	-0.120062	-2.8175	-0.535676	-0.329791	1.5312	0.19391	0.636341	-2.27945	-0.552212	1.87507	-0.158193	-0.269408	0.0812309	0.0870002	-0.112525	-0.659618	0.056428	1.09887	-0.107486	-0.134688	1.48245	2.98832	0.869006	6.31954	1.57162	0.0843678	0.610864	-7.12881	0.31741	-1.12637	0.253081
GSM1399896	44.1064	F	46	2.03357	-0.028616	-1.2136	0.0964587	-0.768131	0.00371385	1.70452	0.354631	0.236124	-0.234073	-0.0579654	-0.0898532	3.03892	-0.734141	-5.53707	-0.098875	-3.2219	-0.573553	-0.341993	1.57695	0.192428	0.676759	-2.3857	-0.660448	1.91995	-0.253294	-0.335352	0.075153	0.0671775	-0.220741	-1.11512	0.0625257	1.07865	-0.126689	-0.171212	1.92873	2.41963	1.03005	6.25118	1.60782	0.104976	0.623943	-6.84155	0.240729	-1.30232	0.254936
GSM1399897	60.9541	F	68	1.93617	-0.0258614	-1.50805	0.0933921	-0.871899	0.00433864	2.55802	0.334023	0.222128	-0.275016	-0.0550765	-0.100742	2.97044	-0.620359	-4.992	-0.0972374	-2.43606	-0.586974	-0.356145	1.57663	0.142846	0.592474	-1.93801	-0.457651	2.22918	-0.123036	-0.309006	0.0920203	0.0618398	-0.222953	-0.924794	0.0388522	1.15897	-0.107868	-0.144864	1.75513	4.28841	0.986365	6.26224	1.82582	0.115493	0.626641	-6.4643	0.257758	-1.18383	0.256992
GSM1399898	49.0416	F	54	2.22211	-0.0242054	-1.17129	0.0838306	-0.736141	0.00395052	2.13108	0.290702	0.174137	-0.300422	-0.0613901	-0.0880838	2.84379	-0.586623	-4.34256	-0.0682913	-2.17958	-0.557502	-0.296263	1.58883	0.12001	0.541384	-2.2809	-0.320885	1.95982	-0.195584	-0.235189	0.0693275	0.0783634	-0.0977603	-0.431187	0.058761	1.20778	-0.0792835	-0.115359	2.12275	3.04455	1.00205	6.18163	1.76782	0.0586623	0.639691	-7.38267	0.223737	-0.504807	0.265364
GSM1399899	60.5288	F	63	2.13678	-0.0270091	-1.33509	0.094216	-0.820822	0.00418246	1.45142	0.474509	0.292594	-0.277411	-0.0652934	-0.0558161	2.9642	-0.682862	-4.56116	-0.106226	-2.96804	-0.590025	-0.327765	1.52197	0.151326	0.636633	-2.40544	-0.479539	2.10357	-0.187061	-0.289176	0.0769249	0.0838358	-0.152242	-1.04242	0.0577385	1.15465	-0.137043	-0.142583	2.02664	3.70101	0.854037	6.22871	1.57629	0.104031	0.544348	-6.46778	0.260453	-1.25651	0.245224
GSM1399900	56.0842	F	60	2.10134	-0.0267127	-1.31187	0.0909837	-0.749674	0.00462458	1.72276	0.419703	0.214845	-0.189026	-0.0456547	-0.0749724	3.45135	-0.551836	-5.65492	-0.0678807	-2.07911	-0.566139	-0.325493	1.64116	0.105814	0.590466	-2.6775	-0.346522	1.53729	-0.209224	-0.311903	0.0750082	0.0651199	-0.123992	-0.723204	0.040221	1.16869	-0.175652	-0.147803	1.76115	2.08535	1.00402	5.64465	1.66113	0.0635773	0.502874	-6.97763	0.23666	-0.80026	0.251597
GSM1399901	64.2199	F	68	1.67417	-0.0254698	-1.13943	0.0936124	-0.563218	0.00483889	1.84909	0.350066	0.224397	-0.205996	-0.0514309	-0.084527	3.38473	-0.552445	-4.09546	-0.0700466	-2.30967	-0.582378	-0.329873	1.62569	0.113842	0.603769	-2.48065	-0.365658	1.49463	-0.144904	-0.246101	0.0775586	0.0545718	-0.153809	-0.48737	0.0497999	1.20322	-0.085587	-0.120163	1.70124	2.30377	1.03012	6.12171	1.70255	0.0666813	0.440981	-7.01458	0.230773	-0.631742	0.264775
GSM1399902	57.5715	F	52	2.09103	-0.0273602	-1.14284	0.0921996	-0.679493	0.00429749	1.5313	0.348231	0.229601	-0.279065	-0.0494458	-0.0669095	2.9782	-0.639924	-4.6185	-0.078121	-2.47672	-0.547042	-0.327642	1.58265	0.161966	0.635462	-2.47696	-0.396268	1.38132	-0.250563	-0.325154	0.0804353	0.0611626	-0.170908	-0.692244	0.0486248	1.14656	-0.11299	-0.161317	1.80995	2.3363	0.854617	6.24078	1.61376	0.0828829	0.603877	-6.89787	0.278414	-1.01995	0.26103
GSM1399903	51.2335	F	60	2.10016	-0.0284106	-1.28896	0.0941397	-0.654755	0.00427046	1.69451	0.344512	0.343836	-0.180278	-0.0652183	-0.0573366	3.05532	-0.709833	-4.69375	-0.0799513	-2.64928	-0.549926	-0.339389	1.53908	0.129253	0.616106	-2.29703	-0.349396	1.81657	-0.130847	-0.307965	0.0801682	0.10184	-0.125313	-0.771338	0.0505094	1.15352	-0.106102	-0.119555	1.87551	2.4791	0.901945	6.18012	1.60336	0.0689954	0.506232	-7.123	0.284012	-0.884143	0.258016
GSM1399904	45.9711	F	46	2.17318	-0.0268374	-1.23919	0.0949036	-0.676587	0.00423706	1.15177	0.342215	0.231382	-0.228248	-0.0603681	-0.0603585	2.9464	-0.575421	-4.57676	-0.0787939	-3.00489	-0.595343	-0.339407	1.54141	0.122827	0.640699	-3.16797	-0.226367	1.53627	-0.133282	-0.319131	0.0701285	0.0674985	-0.130452	-0.660312	0.0386352	1.12707	-0.152732	-0.126322	1.88345	1.68722	0.884882	6.21283	1.69377	0.0628396	0.483719	-7.07595	0.282559	-0.924963	0.256986
GSM1399906	44.688	F	48	2.07235	-0.0264041	-1.33767	0.0971103	-0.670156	0.00430701	1.79448	0.421974	0.284403	-0.266335	-0.0475865	-0.0818443	3.1581	-0.963971	-5.10631	-0.10529	-3.45756	-0.592898	-0.27037	1.54712	0.123861	0.676412	-2.39916	-0.397792	1.76861	-0.154391	-0.358887	0.0792694	0.102134	-0.136272	-0.87047	0.0680512	1.14939	-0.131394	-0.163003	1.68014	2.23775	0.998279	6.32206	1.69263	0.0820277	0.578568	-7.38295	0.293661	-0.988276	0.265096
GSM1399907	51.707	F	57	2.17216	-0.0301866	-1.44352	0.0960641	-0.598351	0.00465412	1.60874	0.476085	0.242097	-0.273473	-0.050864	-0.0561261	3.31265	-0.644901	-4.39693	-0.0870554	-3.01245	-0.543437	-0.317801	1.56057	0.16558	0.615493	-2.63413	-0.527693	1.77379	-0.228889	-0.299955	0.0752253	0.0979029	-0.141843	-0.745331	0.0465667	1.12082	-0.184451	-0.14859	1.59755	4.22524	1.0191	6.25535	1.57363	0.0851459	0.509931	-7.09766	0.271437	-1.16778	0.256443
GSM1399908	61.5143	F	69	1.91631	-0.0281266	-1.30388	0.0910659	-0.703573	0.00404731	2.05923	0.305971	0.183201	-0.204195	-0.0418639	-0.0717156	3.12739	-0.687949	-4.94609	-0.109136	-2.52052	-0.560965	-0.319977	1.52045	0.152735	0.625603	-1.98198	-0.45277	2.07031	-0.194879	-0.318867	0.0797418	0.0679389	-0.15697	-0.834248	0.0620929	1.15078	-0.147741	-0.149487	1.92079	3.66529	1.08876	6.16165	1.74942	0.09244	0.591157	-6.7565	0.262969	-1.01937	0.269693
GSM1399909	53.7379	F	57	2.07199	-0.0271729	-1.26741	0.095486	-0.759385	0.00461091	1.44353	0.316434	0.264784	-0.216237	-0.0504434	-0.0734743	3.50938	-0.62547	-4.46121	-0.0858373	-2.62992	-0.567048	-0.326822	1.54405	0.167514	0.639857	-2.5045	-0.329705	1.80015	-0.192329	-0.261623	0.0764437	0.0690845	-0.173424	-0.731773	0.0581599	1.15876	-0.149788	-0.147089	1.7848	2.90678	0.958929	6.21954	1.59316	0.0763322	0.542892	-6.7621	0.294424	-1.16398	0.259835
GSM1399910	59.2664	F	62	2.07332	-0.0268072	-1.34269	0.0953618	-0.666428	0.00454259	1.51396	0.349339	0.294882	-0.234	-0.0533934	-0.072284	3.39764	-0.705305	-4.38891	-0.103461	-2.35519	-0.608464	-0.335554	1.54247	0.181506	0.623032	-2.15241	-0.365711	1.94413	-0.141934	-0.300571	0.0799767	0.0718562	-0.143766	-0.834252	0.0646815	1.15624	-0.141501	-0.130664	1.75179	2.97736	1.03183	6.29871	1.64145	0.0745076	0.6366	-6.73041	0.294222	-1.18167	0.251595
GSM1399911	46.4142	F	48	1.99578	-0.0289309	-1.27252	0.0925853	-0.746669	0.00432778	1.81868	0.33666	0.318657	-0.185748	-0.0456643	-0.0923468	3.31088	-0.446116	-5.11354	-0.0670198	-2.68428	-0.606407	-0.359267	1.63735	0.14236	0.669689	-2.55244	-0.380382	1.63448	-0.190844	-0.298796	0.0793074	0.0622239	-0.0995463	-0.581761	0.109734	1.17896	-0.125152	-0.166935	1.29462	2.43458	1.13008	6.01295	1.58501	0.0754715	0.425634	-7.34641	0.252168	-0.754636	0.251159
GSM1399912	56.0474	F	59	2.09882	-0.0273465	-1.33708	0.0913497	-0.658619	0.00477869	1.51184	0.261105	0.192556	-0.212683	-0.0458044	-0.0927388	3.30691	-0.460905	-4.85426	-0.0901119	-2.39954	-0.592994	-0.347745	1.66725	0.159493	0.675013	-2.48087	-0.358096	1.9815	-0.207621	-0.226863	0.0826056	0.0509542	-0.112761	-0.518805	0.05705	1.20613	-0.0888808	-0.11398	1.59988	2.2839	1.07117	6.02956	1.63788	0.0704052	0.430243	-7.19598	0.245709	-0.682955	0.252923
GSM1399913	55.5939	F	57	2.12149	-0.0280781	-1.31427	0.0925176	-0.887324	0.00442764	1.79385	0.303846	0.270751	-0.260587	-0.0584613	-0.0536147	3.02817	-0.55752	-4.46978	-0.0856027	-1.56292	-0.575812	-0.328267	1.56277	0.216544	0.61315	-2.75467	-0.357905	1.66743	-0.192133	-0.254189	0.069558	0.0727591	-0.163548	-0.879796	0.0449597	1.15005	-0.0942109	-0.152391	1.82914	3.33033	1.09617	6.21448	1.77021	0.0810938	0.632909	-6.91981	0.267537	-1.05136	0.263576
GSM1399914	51.88	F	58	1.95688	-0.0271953	-1.26046	0.0902758	-0.805121	0.00437158	2.26526	0.373467	0.157415	-0.259794	-0.0603654	-0.0665691	3.37666	-0.843394	-5.00563	-0.0745731	-2.1796	-0.583085	-0.296763	1.56535	0.154907	0.611636	-2.4596	-0.391198	1.76215	-0.163497	-0.325313	0.0807453	0.0650082	-0.163346	-0.768964	0.0566885	1.1909	-0.104996	-0.154066	1.80117	2.46228	0.801864	6.30374	1.71783	0.0667948	0.622735	-6.93187	0.260528	-0.787418	0.253355
GSM1399915	66.3317	F	60	2.08616	-0.0271128	-1.17845	0.090876	-0.714564	0.00429737	1.36492	0.39092	0.20798	-0.214131	-0.0584528	-0.0633419	3.79129	-0.81636	-4.60151	-0.0739956	-2.79499	-0.568378	-0.3669	1.57142	0.213555	0.66813	-2.17095	-0.450679	1.5832	-0.175843	-0.30123	0.0883607	0.105957	-0.336291	-0.547029	0.043678	1.15801	-0.100125	-0.126057	1.8711	3.45618	0.98147	6.03673	1.46418	0.0722806	0.559139	-6.44351	0.272785	-0.83895	0.250698
GSM1399916	53.0587	F	52	2.13006	-0.0295836	-1.18984	0.0902051	-0.83939	0.00435859	2.54886	0.416656	0.20546	-0.279734	-0.0597166	-0.0704958	3.14354	-0.71141	-4.96172	-0.0844317	-2.62198	-0.540672	-0.294213	1.53901	0.140388	0.646197	-2.54282	-0.409233	1.89993	-0.0998787	-0.325631	0.0750723	0.0990677	-0.159042	-0.708038	0.047862	1.13966	-0.146293	-0.128975	1.84486	3.19998	0.906732	6.32746	1.53548	0.0792753	0.56076	-6.90212	0.265695	-0.962607	0.248849
GSM1399917	54.842	F	57	2.2289	-0.0280279	-1.30068	0.0955128	-0.720032	0.00428965	1.74183	0.348942	0.166308	-0.263518	-0.0427168	-0.0747286	3.07393	-0.650144	-4.44808	-0.109066	-1.89995	-0.557698	-0.307624	1.59964	0.155976	0.607064	-2.63075	-0.413345	1.44326	-0.163573	-0.264183	0.0864368	0.0847369	-0.0937799	-0.622248	0.0391948	1.15084	-0.097015	-0.129274	1.75034	3.48993	0.962899	6.09743	1.79324	0.0816429	0.561045	-7.38754	0.246189	-1.44501	0.256489
GSM1399918	51.125	F	67	2.03789	-0.0280017	-1.2609	0.0972021	-0.993343	0.00428017	1.98396	0.342139	0.248484	-0.296976	-0.0557	-0.0773421	2.57826	-0.768831	-5.03801	-0.106389	-2.77031	-0.623713	-0.298125	1.56046	0.193384	0.623474	-2.43367	-0.56441	2.23201	-0.19231	-0.283789	0.0824714	0.0836256	-0.22965	-1.02745	0.0519589	1.16117	-0.104528	-0.164401	2.14207	3.91417	0.769877	6.20137	1.56003	0.119742	0.584783	-6.24196	0.273311	-1.10784	0.257895
GSM1399919	45.1634	F	49	1.71996	-0.0265104	-1.18328	0.0885917	-1.04418	0.00482003	1.51653	0.302639	0.215834	-0.277102	-0.0483591	-0.0595313	2.56603	-0.711072	-5.48377	-0.10439	-1.39527	-0.600963	-0.354452	1.55573	0.177673	0.615145	-2.28438	-0.454783	1.98958	-0.174526	-0.318776	0.0739436	0.0756984	-0.164618	-0.922058	0.0586626	1.16201	-0.131805	-0.136262	1.49299	3.34181	0.751451	6.08161	1.5382	0.0785918	0.537586	-6.61405	0.251326	-0.966092	0.24728
GSM1399920	55.4113	F	69	1.87845	-0.0239823	-1.25426	0.0882036	-0.885812	0.00464606	2.27739	0.342788	0.192824	-0.245165	-0.0339985	-0.0800792	2.8405	-0.599612	-5.49475	-0.0752925	-1.20103	-0.596086	-0.308348	1.57633	0.15386	0.489141	-2.00764	-0.34278	1.93923	-0.139162	-0.307484	0.0759419	0.0770805	-0.153322	-0.636545	0.0410388	1.14612	-0.118586	-0.135015	1.91285	2.54203	1.0103	6.13665	1.86745	0.0693126	0.406237	-6.17716	0.258652	-0.588828	0.262934
GSM1399921	64.3264	F	56	2.07567	-0.0296194	-1.30376	0.0950302	-0.76175	0.00422141	2.16653	0.332269	0.224648	-0.242296	-0.0437757	-0.0568359	3.5887	-0.717258	-4.92789	-0.113019	-2.42237	-0.548362	-0.366074	1.5642	0.188197	0.645639	-2.31566	-0.482133	1.78846	-0.178341	-0.350755	0.0800861	0.0814997	-0.24719	-0.908639	0.046302	1.10598	-0.110369	-0.133327	1.76422	3.1898	0.970743	6.36412	1.60396	0.0819862	0.46542	-6.4303	0.317644	-0.943668	0.254951
GSM1399922	57.0751	F	57	1.98582	-0.0276755	-1.28827	0.0906733	-0.707725	0.00422142	1.68622	0.246976	0.217576	-0.236541	-0.050652	-0.0727062	3.13725	-0.684572	-4.4897	-0.0998278	-2.10013	-0.571416	-0.318619	1.55244	0.168082	0.641466	-2.6609	-0.497967	2.31269	-0.104091	-0.311781	0.0714188	0.0813926	-0.0983865	-0.673926	0.0638759	1.12443	-0.129239	-0.147691	1.79035	3.68458	0.939465	6.34304	1.55145	0.0857634	0.60548	-7.07484	0.243843	-1.0247	0.255571
GSM1399923	61.6607	F	64	2.06082	-0.0277952	-1.14834	0.0941621	-0.698922	0.00437291	2.22795	0.45687	0.161716	-0.180849	-0.0327119	-0.0801965	3.13415	-0.536996	-4.33035	-0.088168	-2.25895	-0.550371	-0.333091	1.60982	0.119639	0.624955	-2.1781	-0.392717	1.45834	-0.145652	-0.284532	0.0719955	0.0576315	-0.109075	-0.519526	0.0538114	1.17263	-0.108712	-0.122065	1.44467	2.79375	1.09858	6.03216	1.65235	0.0568677	0.49433	-7.37264	0.243227	-0.73838	0.2593
GSM1399924	53.9488	F	55	1.95079	-0.0278918	-1.31101	0.0931319	-0.674839	0.00447511	1.66593	0.375682	0.203487	-0.231786	-0.0535968	-0.0806611	3.01695	-0.703668	-4.42848	-0.0765299	-2.57945	-0.550475	-0.359645	1.64045	0.154558	0.632081	-2.46527	-0.324159	1.55325	-0.183866	-0.307923	0.0763402	0.0721356	-0.140045	-0.44424	0.0385047	1.18695	-0.112307	-0.12668	1.72109	2.1745	1.02164	5.97381	1.49039	0.0573901	0.510055	-7.14971	0.273158	-0.752465	0.252155
GSM1399925	48.8673	F	56	2.07529	-0.0292493	-1.28945	0.0983427	-0.637972	0.00394571	2.28876	0.423031	0.20986	-0.305153	-0.0376954	-0.0648062	3.12011	-0.841133	-5.69096	-0.124762	-3.37945	-0.52749	-0.313669	1.48998	0.193101	0.645157	-2.62444	-0.509711	2.0527	-0.193683	-0.311059	0.0677029	0.0820581	-0.169387	-0.980684	0.0513635	1.1057	-0.122227	-0.135349	1.77578	3.01797	1.02113	6.10686	1.59838	0.0852462	0.741689	-6.95265	0.274358	-1.29214	0.259164
GSM1399926	58.0812	F	64	2.08225	-0.0272355	-1.25167	0.0954713	-0.64766	0.00453023	1.74926	0.364618	0.222173	-0.340709	-0.0515883	-0.0616585	3.2511	-0.907573	-5.41716	-0.0965325	-2.4464	-0.582325	-0.316498	1.52708	0.181309	0.624425	-2.35326	-0.407122	2.03182	-0.128229	-0.317697	0.084222	0.0782155	-0.115616	-0.699536	0.0443017	1.16862	-0.0997094	-0.130082	2.59516	3.57011	1.01446	6.31258	1.72714	0.0894409	0.668821	-6.91021	0.193412	-1.00922	0.255302
GSM1399927	55.0927	F	59	2.21363	-0.02743	-1.30236	0.0948761	-0.960835	0.00431425	2.69877	0.419211	0.228327	-0.244245	-0.0481003	-0.0837181	2.94882	-0.625191	-5.52101	-0.0810519	-3.45572	-0.59798	-0.353092	1.50901	0.235316	0.68586	-2.34348	-0.394208	2.23571	-0.170627	-0.325752	0.0798365	0.0794216	-0.177016	-1.2845	0.0942278	1.15646	-0.149796	-0.193446	2.02298	4.1448	0.880284	6.23113	1.7112	0.13772	0.565977	-6.27291	0.251466	-1.30516	0.260265
GSM1399928	40.7664	F	57	2.18576	-0.0270132	-1.16715	0.0938772	-0.724197	0.00476545	1.82473	0.388162	0.181692	-0.291057	-0.0464861	-0.0750173	2.69332	-0.635403	-5.49204	-0.0969723	-2.92907	-0.595645	-0.331369	1.54568	0.162307	0.624548	-2.50346	-0.405169	2.35032	-0.193644	-0.286498	0.0833563	0.0663195	-0.328518	-0.808101	0.0605831	1.15443	-0.0979111	-0.1546	1.69545	2.2522	0.864323	6.11197	1.63067	0.0770149	0.617823	-6.59228	0.266367	-1.01013	0.256727
GSM1399930	65.1717	F	69	2.04202	-0.0237581	-1.20985	0.0889519	-0.824629	0.00429898	1.36945	0.501859	0.195308	-0.286759	-0.0411874	-0.090511	3.31703	-0.671878	-5.00366	-0.0716152	-2.337	-0.618056	-0.248228	1.49165	0.12568	0.516781	-2.24915	-0.437189	1.34576	-0.172927	-0.30408	0.0793037	0.10806	-0.0665248	-0.686252	0.0412324	1.1648	-0.151225	-0.123684	2.01929	2.75079	0.971725	6.08526	1.57812	0.0773351	0.788325	-6.46011	0.283813	-0.598313	0.266953
GSM1399931	49.0119	F	55	1.90141	-0.0270543	-1.30782	0.0940558	-0.763558	0.00461988	1.38866	0.364668	0.235287	-0.270157	-0.0434543	-0.0600892	2.96678	-0.618148	-4.6718	-0.0893546	-2.33204	-0.601322	-0.33056	1.59446	0.136244	0.603772	-2.64628	-0.47777	2.27551	-0.221908	-0.3256	0.0688235	0.0666559	-0.154756	-0.707711	0.044851	1.12557	-0.110532	-0.155072	1.72772	2.71254	0.894913	6.16382	1.71755	0.0864124	0.487704	-6.8059	0.263987	-1.16252	0.26275
GSM1399932	61.2092	F	64	2.03193	-0.0288351	-1.25859	0.0952732	-0.683809	0.00404369	3.12613	0.308095	0.2496	-0.261671	-0.0460047	-0.0876433	3.00103	-0.612584	-5.01368	-0.110943	-2.75642	-0.59075	-0.343507	1.53318	0.214024	0.631177	-2.0487	-0.474711	2.60625	-0.160849	-0.26313	0.0770049	0.0498449	-0.317159	-1.11577	0.0445908	1.12034	-0.183798	-0.168079	2.14025	5.1293	0.818534	6.16589	1.6252	0.0990997	0.728072	-7.15051	0.277621	-1.64613	0.261231
GSM1399933	51.0306	F	53	2.14025	-0.0282478	-1.33237	0.0913359	-0.764719	0.00468711	1.35127	0.380575	0.191831	-0.285076	-0.0563101	-0.0564449	2.58089	-0.619413	-5.18328	-0.100867	-2.6204	-0.555888	-0.350974	1.55683	0.159011	0.554918	-2.57781	-0.560492	1.51311	-0.155142	-0.29216	0.0736858	0.0994599	-0.088794	-0.645251	0.0641708	1.10431	-0.0856963	-0.164722	1.8465	3.21409	0.946716	6.1743	1.51339	0.0694239	0.622256	-7.17516	0.214163	-1.06515	0.258646
GSM1399934	46.195	F	52	2.14928	-0.0259064	-1.40017	0.091825	-1.02152	0.00424043	1.62632	0.385081	0.179501	-0.268379	-0.0465277	-0.0733216	1.74409	-0.665067	-5.7577	-0.102902	-2.49574	-0.581861	-0.329511	1.5312	0.173217	0.620296	-2.34057	-0.471421	2.50845	-0.126537	-0.28981	0.0762571	0.0548331	-0.153785	-0.90774	0.0572123	1.1616	-0.0712059	-0.148777	1.79635	3.31979	0.957774	6.34197	1.64134	0.13453	0.684579	-6.60002	0.239462	-0.848594	0.255157
GSM1399936	54.6606	F	63	2.20195	-0.0272627	-1.43994	0.0926445	-1.00766	0.00471098	1.60808	0.33619	0.226516	-0.205957	-0.0471293	-0.0770006	2.62377	-0.550572	-5.76526	-0.0871209	-2.02302	-0.543653	-0.339334	1.63766	0.112001	0.64228	-2.25085	-0.528329	1.42548	-0.189423	-0.286677	0.0654373	0.0737259	-0.130522	-0.645425	0.0550877	1.15909	-0.128662	-0.140946	1.69522	2.56413	0.760163	5.98999	1.8585	0.0544383	0.434659	-6.57976	0.266227	-0.656842	0.241218
GSM1399937	52.8822	F	65	2.03084	-0.028752	-1.35922	0.0966288	-0.851865	0.00380047	1.75762	0.444843	0.244927	-0.2126	-0.0544806	-0.0727144	2.74216	-0.964743	-5.23153	-0.110975	-3.19374	-0.516356	-0.30423	1.43942	0.150814	0.62993	-2.31226	-0.490291	1.36249	-0.213774	-0.256186	0.0789979	0.0597945	-0.137178	-1.12638	0.0562749	1.11387	-0.126194	-0.126737	1.81112	3.82804	0.837217	6.27875	1.5809	0.0973877	0.600903	-6.54835	0.296037	-1.04557	0.256194
GSM1399938	59.0689	F	60	1.98734	-0.0242205	-1.26027	0.0941813	-0.91241	0.004147	4.04942	0.344717	0.260003	-0.273158	-0.0427515	-0.109279	3.30455	-0.686291	-5.51025	-0.082354	-2.1596	-0.620891	-0.333736	1.53954	0.171532	0.677285	-2.19762	-0.38424	3.00701	-0.179813	-0.304523	0.0880765	0.0601848	-0.231666	-1.30351	0.0548621	1.17303	-0.11069	-0.166288	2.14211	3.14681	0.921119	5.82172	1.72044	0.102558	0.637933	-6.28824	0.309159	-1.88338	0.258671
GSM1399939	69.7396	F	64	2.13135	-0.0244434	-1.14536	0.0909981	-0.596283	0.00407345	3.19821	0.451645	0.156509	-0.23846	-0.0412247	-0.0613461	2.86205	-0.614416	-5.05432	-0.058283	-2.38249	-0.596408	-0.365451	1.57311	0.225054	0.600563	-2.52344	-0.479018	1.87881	-0.119727	-0.280208	0.0835711	0.067456	-0.24003	-0.704645	0.0428163	1.21177	-0.168048	-0.150641	2.07698	2.87334	1.05229	6.07621	1.81579	0.085762	0.461178	-6.71909	0.30578	-1.40121	0.264627
GSM1399940	49.9672	F	57	2.01918	-0.0268476	-1.28833	0.0934046	-0.603525	0.00430323	2.70426	0.260345	0.219602	-0.248854	-0.0453323	-0.0851743	2.9052	-0.68983	-5.34748	-0.0877147	-3.28052	-0.612872	-0.327338	1.55556	0.151961	0.626263	-2.56367	-0.386288	3.21228	-0.125007	-0.261893	0.0838884	0.056073	-0.329664	-0.887696	0.0961598	1.1553	-0.115044	-0.191494	1.77177	2.32304	0.873371	6.26653	1.75324	0.10131	0.633685	-7.04192	0.248693	-2.00503	0.261456
GSM1399942	56.6583	F	50	1.94026	-0.026553	-1.41739	0.0958839	-0.75528	0.0045714	1.90592	0.365057	0.22261	-0.230718	-0.061245	-0.0576507	2.86068	-0.614522	-5.33155	-0.0983782	-2.70883	-0.623789	-0.309865	1.53736	0.207092	0.618657	-2.59469	-0.459768	1.73562	-0.15003	-0.268078	0.0873428	0.0499719	-0.165442	-0.72773	0.0527956	1.18869	-0.159172	-0.161881	2.02905	3.27828	0.927057	6.42523	1.71657	0.0917385	0.534687	-6.90096	0.292429	-1.26059	0.264035
GSM1399943	43.8596	F	46	2.10726	-0.0264739	-1.08187	0.0940091	-0.727235	0.00394273	1.34294	0.333422	0.172097	-0.269868	-0.0432689	-0.0733239	2.90313	-0.618436	-5.56542	-0.0657972	-3.04572	-0.610471	-0.310187	1.58043	0.247907	0.578264	-2.28199	-0.396987	1.38814	-0.164849	-0.254605	0.0729803	0.0726135	-0.141756	-0.552346	0.0543201	1.13388	-0.0933265	-0.131528	1.83776	2.22985	1.06596	6.14474	1.61112	0.0578284	0.655689	-7.21271	0.242146	-0.796171	0.260202
GSM1399944	58.292	F	65	2.16014	-0.0275797	-1.33259	0.0934966	-0.728704	0.00468525	1.48063	0.408416	0.278991	-0.280259	-0.0604764	-0.0681939	3.75429	-0.697242	-4.64999	-0.116873	-2.92302	-0.571469	-0.313025	1.49217	0.183303	0.630932	-2.40086	-0.470269	2.03392	-0.155195	-0.321191	0.082897	0.0584744	-0.139854	-0.897861	0.0712873	1.12271	-0.189889	-0.146075	1.881	3.56535	0.95702	6.31409	1.74172	0.0946219	0.572002	-6.86789	0.279887	-1.2146	0.247574
GSM1399945	47.7601	F	55	2.25031	-0.02339	-1.05882	0.0899799	-0.743763	0.004582	1.49905	0.383502	0.190699	-0.246226	-0.0300012	-0.072226	3.49947	-0.674531	-4.66139	-0.0826065	-1.92567	-0.59086	-0.328383	1.52593	0.152285	0.564621	-2.31138	-0.359118	2.10957	-0.0760774	-0.277172	0.103438	0.0608781	-0.0584987	-0.62202	0.0472413	1.1625	-0.125124	-0.113178	1.79513	2.58144	0.881531	6.01591	1.82255	0.113481	0.532533	-7.4814	0.277601	-0.946901	0.260479
GSM1399947	45.735	F	58	2.19696	-0.0247155	-1.34036	0.096394	-0.687264	0.00474458	1.85503	0.21511	0.185061	-0.213635	-0.0304218	-0.0572732	3.26605	-0.545032	-5.34119	-0.0881275	-2.25089	-0.552008	-0.316315	1.59294	0.18892	0.56944	-2.08601	-0.378381	1.35594	-0.142156	-0.417557	0.0835643	0.0453711	-0.118003	-0.455037	0.0438634	1.19588	-0.0826229	-0.15113	1.74101	2.39981	0.921953	6.15671	1.57823	0.0661452	0.530854	-7.46298	0.163549	-0.697905	0.250971
GSM1399948	51.6972	F	65	2.21894	-0.0269254	-1.35773	0.0948634	-0.866206	0.00484013	1.85857	0.382332	0.165715	-0.254633	-0.0650846	-0.0907008	2.1191	-0.494079	-4.47578	-0.0905311	-2.26643	-0.532042	-0.398116	1.61179	0.141402	0.656112	-2.00315	-0.363658	2.28828	-0.260507	-0.294518	0.0735903	0.0458087	-0.151466	-0.365446	0.0453881	1.13879	-0.0880089	-0.145932	1.43547	2.65239	0.82775	5.89252	1.47378	0.0557159	0.568034	-6.79438	0.301901	-0.859727	0.257215
GSM1399949	62.449	F	57	1.96025	-0.0244998	-0.992147	0.0964174	-0.621258	0.00442411	2.04654	0.272874	0.174848	-0.227542	-0.0348364	-0.0429622	3.37449	-0.643763	-4.42667	-0.115291	-2.20712	-0.559536	-0.284877	1.51987	0.251007	0.661055	-2.44961	-0.631347	2.26994	-0.115006	-0.286693	0.0850753	0.0772248	-0.122628	-1.02219	0.0854026	1.07819	-0.290532	-0.139121	1.93753	4.34997	0.882567	6.01167	1.62693	0.0916252	0.556334	-6.44816	0.232785	-1.15036	0.256152
GSM1399950	73.8838	F	60	2.18165	-0.0219833	-1.07287	0.0953275	-0.684466	0.0044943	2.49394	0.433242	0.330261	-0.251704	-0.0376719	-0.0649066	2.13904	-0.512506	-4.94528	-0.0941187	-2.0081	-0.524018	-0.437877	1.50546	0.22986	0.625064	-2.34679	-0.307726	2.5462	-0.150625	-0.23801	0.0677017	0.0651675	-0.251078	-1.28996	0.0641218	1.0973	-0.138146	-0.17703	1.63561	6.70973	0.829021	6.18331	1.86951	0.103516	0.527775	-6.88796	0.186811	-2.63992	0.249258
GSM1399951	67.7328	F	67	2.12945	-0.0268406	-1.11227	0.0981133	-0.63364	0.0044432	3.27249	0.281647	0.202891	-0.242811	-0.0298948	-0.0659886	3.39346	-0.522194	-4.75035	-0.0731339	-2.66277	-0.545035	-0.346674	1.52368	0.137637	0.65654	-2.03851	-0.757628	1.73607	-0.102139	-0.305752	0.0754686	0.0756255	-0.129307	-1.00967	0.0698951	1.16358	-0.0702601	-0.140112	1.61248	4.07393	0.952027	6.14604	1.55249	0.0961457	0.610096	-6.53969	0.222336	-0.979453	0.256269
GSM1399952	50.6907	F	50	2.09415	-0.0281662	-1.25654	0.0954612	-0.669964	0.00392691	1.66521	0.39377	0.25329	-0.312454	-0.0479049	-0.0681686	3.31496	-0.845192	-5.00081	-0.0867028	-3.20997	-0.540128	-0.327831	1.52225	0.200018	0.65565	-2.45479	-0.458906	1.96475	-0.138395	-0.348347	0.0755169	0.081002	-0.128321	-0.886658	0.0331499	1.09753	-0.118358	-0.137516	1.82492	3.69374	1.01792	6.29823	1.61247	0.0827143	0.577148	-7.09416	0.259986	-1.45427	0.244259
GSM1399953	54.6473	F	58	2.07127	-0.0285344	-1.2723	0.0948187	-0.702184	0.00433899	2.14638	0.288175	0.235399	-0.280429	-0.0347833	-0.0652133	3.32077	-0.778085	-4.92096	-0.0971584	-3.22431	-0.566011	-0.32471	1.52152	0.231857	0.638416	-2.45006	-0.443958	1.9689	-0.175938	-0.292946	0.0782386	0.0733723	-0.286848	-0.858811	0.0556318	1.11017	-0.0782558	-0.155621	1.75862	3.7244	0.973083	6.26689	1.65139	0.101025	0.69815	-7.25324	0.254745	-1.19275	0.256321
GSM1399954	53.3385	F	50	1.92935	-0.0275889	-1.21212	0.0951344	-0.725648	0.00381138	2.24673	0.340683	0.284004	-0.242822	-0.0541077	-0.0675181	2.77496	-0.790101	-5.05514	-0.1065	-3.41472	-0.566525	-0.327791	1.54575	0.225859	0.673345	-2.49839	-0.587139	2.39013	-0.161704	-0.291046	0.0743627	0.062497	-0.14265	-1.0465	0.0415175	1.12001	-0.226226	-0.171076	1.88545	4.16626	1.01739	6.09532	1.72699	0.105487	0.595944	-6.77516	0.277289	-1.61615	0.257346
GSM1399955	56.6142	F	57	1.94294	-0.0270369	-1.23241	0.0921498	-0.661338	0.00457379	1.49068	0.29968	0.226003	-0.257674	-0.0430275	-0.0626407	3.74907	-0.840214	-4.73984	-0.100799	-3.34884	-0.519413	-0.347581	1.52715	0.208581	0.632417	-2.26561	-0.545708	2.68381	-0.172161	-0.336886	0.0785324	0.0420032	-0.0872456	-0.697286	0.039186	1.08327	-0.0995706	-0.126504	1.66274	2.9575	0.893692	6.35099	1.64978	0.0854113	0.633636	-6.96557	0.234063	-1.2086	0.2541
GSM1399956	57.0049	F	57	2.07045	-0.0286421	-1.25059	0.0919266	-0.641157	0.0041207	1.82314	0.286354	0.237663	-0.248764	-0.0431115	-0.0703839	3.61553	-0.804555	-4.88166	-0.109222	-3.05964	-0.577225	-0.309214	1.52898	0.205569	0.630026	-2.77294	-0.454508	2.60103	-0.154232	-0.292909	0.0675395	0.0643787	-0.0943835	-0.894967	0.0461364	1.10694	-0.197486	-0.153996	1.9153	4.18168	0.890634	6.28852	1.51533	0.0800675	0.575001	-7.05093	0.284016	-1.10903	0.255823
GSM1399957	63.4567	F	56	1.92792	-0.0285217	-1.24052	0.0946629	-0.776435	0.0044037	2.1669	0.37168	0.176813	-0.261966	-0.0382477	-0.0724483	3.3806	-0.789294	-4.77631	-0.0975046	-2.78678	-0.569363	-0.39467	1.55124	0.220454	0.628154	-1.9688	-0.419182	1.76298	-0.163939	-0.291645	0.0824044	0.0654157	-0.141223	-0.706138	0.0426864	1.12011	-0.0911349	-0.123116	1.63884	4.29679	0.842844	6.34507	1.88287	0.076861	0.49868	-6.88225	0.333207	-1.13411	0.249688
GSM1399958	54.8125	F	57	1.79498	-0.0274808	-1.23447	0.0923505	-0.698992	0.00395546	1.7285	0.297935	0.313432	-0.274457	-0.0332768	-0.0672781	2.53879	-0.965144	-4.59159	-0.109785	-2.64372	-0.569448	-0.312257	1.55334	0.234059	0.647482	-2.42308	-0.416119	2.61936	-0.127757	-0.320547	0.08726	0.0648104	-0.121677	-0.740163	0.0735006	1.1011	-0.10409	-0.137869	1.89189	3.44058	1.0385	6.2108	1.66498	0.0713864	0.576355	-6.84773	0.304502	-1.01901	0.262278
GSM1399959	57.2791	F	64	2.08833	-0.0294244	-1.11549	0.0939363	-0.803976	0.00421163	1.75711	0.431902	0.161463	-0.233526	-0.0405747	-0.0766597	3.06458	-0.5139	-4.44919	-0.0952992	-2.90565	-0.587158	-0.37242	1.59216	0.162966	0.598685	-2.10311	-0.404363	1.4796	-0.128161	-0.321603	0.0708568	0.0675985	-0.0997595	-0.49292	0.0646693	1.16046	-0.116224	-0.144272	1.49376	2.61844	1.06962	5.91666	1.77675	0.0716718	0.566152	-7.08035	0.257002	-1.13454	0.259319
GSM1399960	51.15	F	55	1.9461	-0.0271615	-1.27901	0.0876703	-0.736212	0.00403813	1.61594	0.276449	0.186528	-0.278838	-0.0438073	-0.0957551	3.23076	-0.497801	-4.30751	-0.0537433	-2.91953	-0.513544	-0.305218	1.63265	0.126545	0.57718	-2.25529	-0.339694	1.11345	-0.175002	-0.264922	0.0548735	0.0562021	-0.0959162	-0.45513	0.0380264	1.1396	-0.110791	-0.104155	1.82247	1.44006	0.861216	5.90164	1.67881	0.0506595	0.439905	-7.20067	0.221144	-0.649037	0.249747
GSM1399961	59.293	F	60	2.02271	-0.0262836	-1.21829	0.0955823	-0.868757	0.00408798	1.30114	0.436128	0.319215	-0.22815	-0.0539355	-0.0599197	2.61021	-0.692575	-4.41304	-0.101532	-1.37084	-0.518945	-0.322762	1.51768	0.17356	0.630006	-2.53252	-0.395908	1.36926	-0.154715	-0.296205	0.0609209	0.0395661	-0.118958	-0.966185	0.059985	1.17456	-0.0963375	-0.133138	1.94789	4.39257	0.837326	6.32838	1.66565	0.0766599	0.608795	-6.5395	0.266223	-1.10538	0.241911
GSM1399962	58.985	F	63	1.99483	-0.0281735	-1.29298	0.0930278	-0.725722	0.00378391	1.44625	0.430111	0.23193	-0.309039	-0.0385115	-0.0621529	2.77352	-0.680102	-4.95191	-0.102211	-2.33774	-0.543787	-0.319321	1.50681	0.226829	0.642835	-2.30312	-0.419939	1.90123	-0.142322	-0.323936	0.0746929	0.0606262	-0.209244	-1.2796	0.0551501	1.12606	-0.149945	-0.154322	1.68971	4.11949	0.955344	6.42144	1.53396	0.0846051	0.587238	-6.30619	0.266984	-1.04372	0.258822
GSM1399963	68.7563	F	67	2.0934	-0.0279457	-1.28296	0.0946135	-0.591255	0.00470427	1.31294	0.355393	0.236524	-0.249556	-0.0507649	-0.0619686	3.57638	-0.881031	-4.28466	-0.0698432	-2.87814	-0.588066	-0.38437	1.51767	0.182385	0.638895	-2.07123	-0.435846	1.40361	-0.186375	-0.29571	0.0771998	0.0727474	-0.20058	-0.622772	0.0506475	1.11695	-0.162495	-0.128273	1.59866	3.85079	1.00233	6.15143	1.80508	0.0769886	0.608763	-6.93241	0.248365	-1.00314	0.260495
GSM1399964	48.6632	F	50	2.1025	-0.0279468	-1.33746	0.0946779	-0.669313	0.00407147	1.37783	0.402737	0.267868	-0.281258	-0.0568578	-0.0496888	3.27593	-0.761771	-4.69143	-0.104598	-3.31154	-0.553346	-0.318081	1.51342	0.231564	0.661569	-2.35353	-0.504025	1.92147	-0.121431	-0.335154	0.0775678	0.0735745	-0.108635	-1.10145	0.0574801	1.07683	-0.125727	-0.146775	1.80336	3.54183	1.0688	6.24716	1.73066	0.0874608	0.475074	-6.92848	0.267549	-0.978075	0.255008
GSM1399966	63.2475	F	67	1.98213	-0.0226015	-1.1655	0.0912645	-0.889223	0.00449617	2.3382	0.407987	0.205582	-0.313446	-0.0393544	-0.0619092	3.13606	-0.494045	-5.01687	-0.0700233	-1.92617	-0.605378	-0.254514	1.5704	0.190993	0.584704	-2.42562	-0.450346	1.8956	-0.19891	-0.25119	0.0679433	0.0613521	-0.113015	-0.64603	0.101239	1.14442	-0.257432	-0.119901	2.10368	3.46476	0.904627	6.17177	1.47935	0.112694	0.550313	-6.75572	0.309232	-2.02619	0.259295
GSM1399967	57.8	F	64	2.1183	-0.0250357	-1.4224	0.0912667	-0.618752	0.00443454	1.56896	0.423619	0.126994	-0.24851	-0.0418142	-0.0615845	3.1013	-0.581837	-4.92708	-0.104965	-3.07627	-0.549459	-0.274369	1.51043	0.161707	0.566934	-2.22084	-0.487026	2.2657	-0.188714	-0.336036	0.0766797	0.0760726	-0.0863811	-0.793366	0.0440174	1.15296	-0.105599	-0.130949	1.71897	3.1931	0.96377	6.30438	1.7597	0.0895506	0.487699	-7.15258	0.199217	-1.08577	0.239436
GSM1399968	51.6991	F	57	2.0872	-0.0289495	-1.40222	0.0930455	-0.787876	0.00467428	1.43016	0.309874	0.224389	-0.266407	-0.0428248	-0.0746002	3.54622	-0.571733	-5.43747	-0.0971323	-3.0307	-0.562008	-0.311766	1.55374	0.185685	0.619133	-2.47848	-0.402782	2.39732	-0.132054	-0.328392	0.0689204	0.0540707	-0.175662	-1.09808	0.054193	1.15362	-0.101162	-0.15027	1.93007	3.71606	0.983964	6.39411	1.71498	0.088379	0.622646	-6.45573	0.280293	-1.17544	0.255913
GSM1399969	50.0927	F	55	2.08737	-0.0282481	-1.1994	0.0938882	-0.779797	0.00418298	2.14315	0.500866	0.238938	-0.253134	-0.0593732	-0.0866653	3.55603	-0.771216	-4.85443	-0.102065	-2.37437	-0.551505	-0.309866	1.54953	0.149033	0.606719	-2.46253	-0.526734	1.84269	-0.17363	-0.294074	0.078724	0.0746717	-0.100151	-0.549713	0.0811604	1.13643	-0.0966784	-0.122137	1.65794	3.12547	0.960073	6.0645	1.63286	0.0920509	0.616422	-7.09881	0.252087	-0.890196	0.26411
GSM1399970	65.539	F	68	2.19493	-0.0271598	-1.39052	0.0904751	-0.654951	0.00426686	1.53751	0.310948	0.255812	-0.234833	-0.0472079	-0.0601551	3.13662	-0.749882	-4.07274	-0.101131	-3.09382	-0.587083	-0.325854	1.54152	0.187046	0.603348	-2.40549	-0.460538	2.50699	-0.127045	-0.270437	0.0811396	0.113587	-0.132518	-0.787282	0.0458076	1.09613	-0.115706	-0.145709	1.99034	3.94689	1.07637	6.15161	1.7356	0.0829847	0.601002	-7.4973	0.277685	-1.02235	0.263202
GSM1399971	63.4265	F	58	2.08791	-0.0259338	-1.06937	0.0911688	-0.677527	0.00487823	1.34634	0.354634	0.170704	-0.257866	-0.044225	-0.0628847	4.20531	-0.445776	-4.49537	-0.0791624	-2.89247	-0.520015	-0.349588	1.58008	0.158379	0.592701	-1.92955	-0.502742	3.59588	-0.143911	-0.48166	0.0789193	0.0529942	-0.131328	-0.452402	0.0670976	1.19104	-0.0870314	-0.109648	1.95109	2.4222	0.975222	6.26146	1.39052	0.0539296	0.440693	-7.30795	0.261471	-0.783445	0.263008
GSM1399972	56.4962	F	64	2.06456	-0.0262727	-1.2351	0.0882443	-0.805274	0.0047385	2.30037	0.335153	0.168085	-0.18834	-0.0384332	-0.0769813	3.20028	-0.436555	-4.92548	-0.0605305	-1.81278	-0.64268	-0.346189	1.68794	0.136059	0.562122	-2.06347	-0.391527	1.64267	-0.135958	-0.267475	0.081839	0.0346	-0.0921398	-0.533276	0.0475616	1.16605	-0.101847	-0.107926	1.77827	2.17974	0.864909	5.67305	1.45649	0.0617579	0.458099	-6.92046	0.267406	-0.88422	0.25589
GSM1399973	59.0102	F	52	2.12061	-0.0284288	-1.22967	0.0919712	-0.725644	0.00476472	1.31368	0.426612	0.112314	-0.225835	-0.0643321	-0.0918363	3.13241	-0.478501	-4.99784	-0.0736515	-2.10526	-0.556319	-0.301772	1.6362	0.161453	0.620377	-1.67123	-0.435093	1.04704	-0.195714	-0.317565	0.0927509	0.0620791	-0.129015	-0.383954	0.0474535	1.14294	-0.135545	-0.123664	2.01431	2.0209	0.816447	6.30411	1.65567	0.072719	0.504617	-7.19247	0.269948	-0.778728	0.266526
GSM1399974	48.6408	F	52	2.1244	-0.0296664	-1.32221	0.0929726	-0.714772	0.00432364	1.33681	0.376091	0.112565	-0.188668	-0.0603549	-0.0728465	2.63069	-0.729439	-4.85307	-0.0764305	-2.54307	-0.540658	-0.313785	1.57896	0.1056	0.606803	-2.42518	-0.447547	1.28315	-0.223735	-0.30381	0.0846816	0.0746626	-0.117805	-0.357111	0.0397298	1.09625	-0.134931	-0.115308	1.88822	1.24015	0.878338	6.0387	1.4727	0.0612413	0.551485	-7.4304	0.2741	-0.920627	0.260679
GSM1399975	48.6266	F	51	2.03666	-0.0284745	-1.30292	0.0907001	-1.10629	0.00475234	1.68865	0.42238	0.0998422	-0.265781	-0.0683418	-0.0864936	3.19563	-0.654983	-4.87678	-0.0512612	-2.47483	-0.588812	-0.354935	1.61785	0.094137	0.61684	-2.0576	-0.462124	1.63812	-0.205543	-0.300457	0.0834795	0.0700694	-0.188899	-0.550521	0.0422605	1.12725	-0.154788	-0.133345	1.8181	0.856597	0.882196	6.28294	1.31083	0.0904382	0.506626	-6.87225	0.257698	-0.80845	0.254739
GSM1399976	48.8716	F	52	2.08985	-0.0303039	-1.22479	0.0924784	-0.634675	0.0045206	1.3943	0.463086	0.0992988	-0.204141	-0.0727677	-0.0880329	3.1209	-0.665928	-5.14038	-0.066908	-2.2197	-0.555268	-0.327367	1.63211	0.0944278	0.624079	-2.24878	-0.416088	1.42591	-0.23041	-0.311261	0.0766243	0.0790711	-0.134176	-0.384295	0.0482377	1.09914	-0.154471	-0.130145	1.68993	0.788523	0.977883	6.37118	1.65319	0.0555599	0.359691	-7.15438	0.261057	-0.732742	0.252531
GSM1399977	52.1548	F	57	2.2364	-0.0292463	-1.37267	0.092152	-0.675543	0.00462011	1.58573	0.360342	0.126999	-0.179354	-0.0503877	-0.076532	3.2384	-0.586108	-5.01938	-0.0686146	-2.3264	-0.623279	-0.336144	1.63686	0.123139	0.623305	-2.29483	-0.438928	1.20571	-0.302378	-0.293395	0.0773526	0.0989966	-0.128894	-0.493388	0.140076	1.14041	-0.094111	-0.113073	1.74585	1.31858	0.903872	6.32919	1.54547	0.0577784	0.488918	-7.39044	0.294789	-0.651454	0.254031
GSM1399978	60.8433	F	64	2.01019	-0.0285817	-1.31028	0.0942515	-0.853196	0.00467387	1.36828	0.425608	0.164205	-0.225569	-0.0611438	-0.0703149	3.20448	-0.517891	-4.61493	-0.0834837	-2.02347	-0.575048	-0.370344	1.60998	0.0925303	0.639481	-2.36682	-0.371084	1.88903	-0.324935	-0.302859	0.0735649	0.0460487	-0.141068	-0.65761	0.0467865	1.15554	-0.130498	-0.12227	1.67184	1.6674	1.08431	6.29462	1.70971	0.0604728	0.491335	-7.01276	0.24674	-0.658825	0.260267
GSM1399979	59.1408	F	57	2.10483	-0.0272662	-1.31794	0.0915802	-0.936918	0.00480543	1.59921	0.366638	0.162261	-0.195236	-0.0501103	-0.100326	3.69389	-0.646325	-4.42477	-0.0640689	-1.6117	-0.543342	-0.360185	1.6226	0.113479	0.605847	-1.86815	-0.401296	1.42659	-0.256479	-0.314058	0.0908177	0.0481108	-0.139715	-0.551956	0.054622	1.14958	-0.150436	-0.0987409	1.72192	2.04807	0.917628	6.25887	1.65718	0.0712026	0.475631	-7.33768	0.273871	-0.860072	0.257241
GSM1399980	63.8426	F	62	2.15112	-0.0274031	-1.13233	0.0934968	-0.736985	0.00470859	1.74602	0.41459	0.120619	-0.224665	-0.0587895	-0.0834818	3.52161	-0.49621	-4.43314	-0.0707598	-1.97967	-0.518622	-0.328294	1.5993	0.112108	0.654661	-1.51375	-0.484612	1.56607	-0.277245	-0.228299	0.0557695	0.0620192	-0.104881	-0.415147	0.0460896	1.1295	-0.120092	-0.101788	1.60531	1.41286	1.03418	6.34984	1.38842	0.0565429	0.50099	-6.99622	0.291905	-0.95182	0.238429
GSM1399981	46.1824	F	48	2.14677	-0.0299105	-1.25853	0.0891131	-0.948372	0.00454847	1.81971	0.351676	0.170035	-0.163959	-0.0602529	-0.0791978	3.43591	-0.594888	-5.22267	-0.0639607	-2.19854	-0.600551	-0.310029	1.66344	0.112398	0.580629	-2.612	-0.364434	2.22486	-0.255539	-0.261743	0.0744585	0.0258046	-0.0971605	-0.47372	0.0410193	1.14237	-0.130257	-0.125457	1.35705	1.38187	1.08685	6.06823	1.46609	0.0807703	0.387244	-6.81782	0.277404	-0.769613	0.242244
GSM1399982	53.885	F	59	2.35813	-0.0283005	-0.951611	0.0949211	-0.563766	0.00429913	2.33867	0.271282	0.12433	-0.214053	-0.0942876	-0.064466	3.3473	-2.19196	-4.81165	-0.051594	-1.07324	-0.691752	-0.331462	1.68993	0.0981026	0.442359	-1.89821	-0.483319	1.25491	-0.321039	-0.269049	0.0685548	0.0624548	-0.182011	-0.444118	0.0407055	1.12921	-0.131671	-0.085606	2.12215	0.801222	0.837357	6.55447	1.49925	0.047057	0.36289	-6.90145	0.229991	-0.724493	0.236515
GSM1399983	54.2979	F	55	1.86546	-0.0298112	-1.27008	0.0925323	-0.885402	0.00460048	2.04187	0.361026	0.153983	-0.314673	-0.0605071	-0.100985	2.98943	-0.914873	-5.01293	-0.0798156	-2.31274	-0.579543	-0.35169	1.46175	0.134998	0.655837	-2.51302	-0.588073	2.05853	-0.325655	-0.351296	0.0883375	0.0555337	-0.191653	-0.68668	0.047669	1.07686	-0.154299	-0.162852	1.79418	1.64347	0.930378	6.05331	1.65129	0.098427	0.543799	-6.42093	0.265028	-1.67589	0.244405
GSM1399984	53.6576	F	54	2.08423	-0.0284067	-1.14526	0.0919175	-0.777406	0.00481075	1.40625	0.48217	0.171325	-0.271398	-0.0667301	-0.0585123	3.06864	-0.716491	-4.24628	-0.0859996	-3.07531	-0.569293	-0.305282	1.49929	0.135934	0.629341	-1.96254	-0.473802	1.13049	-0.24741	-0.32578	0.0824542	0.0723943	-0.0831436	-0.567034	0.0599555	1.08676	-0.132094	-0.123539	2.00844	1.5038	0.857171	6.02217	1.71616	0.0806294	0.495249	-6.89852	0.259593	-1.03897	0.249161
GSM1399985	53.0878	F	54	2.02111	-0.0289937	-1.16877	0.092179	-0.731326	0.00442596	1.81019	0.334789	0.153493	-0.260668	-0.0786696	-0.0640349	3.50809	-0.849972	-4.54435	-0.0827784	-2.39537	-0.548124	-0.330654	1.49293	0.177779	0.668049	-2.25152	-0.482401	1.79351	-0.233427	-0.336656	0.0769256	0.0679523	-0.103766	-0.675619	0.062519	1.10087	-0.123474	-0.139736	2.01875	1.36225	0.809328	6.42046	1.67789	0.10123	0.544221	-6.94797	0.283436	-1.23861	0.250881
GSM1399987	53.9203	F	54	2.06173	-0.0290025	-1.15041	0.0930704	-0.618817	0.00431826	1.35685	0.321114	0.134003	-0.232186	-0.0795533	-0.0740784	3.5498	-0.939527	-4.41052	-0.0782293	-2.61086	-0.535064	-0.358891	1.45984	0.130302	0.651303	-2.30369	-0.450932	1.74319	-0.287011	-0.350797	0.0748996	0.0919808	-0.0976015	-0.552305	0.0504476	1.08766	-0.131157	-0.134901	2.0608	1.4552	0.872811	6.25764	1.60727	0.0866752	0.413983	-7.06764	0.273554	-1.32982	0.249907
GSM1399988	57.5167	F	66	2.08717	-0.028313	-1.24534	0.094068	-0.780409	0.00475291	1.85485	0.348222	0.156398	-0.253918	-0.0694453	-0.0698118	3.28206	-0.921446	-4.82269	-0.0911263	-3.1832	-0.571687	-0.315978	1.47623	0.134879	0.645971	-2.27238	-0.449288	1.68983	-0.281536	-0.350223	0.0886316	0.0567131	-0.231945	-0.56166	0.0703581	1.09039	-0.183028	-0.143444	1.83084	1.51928	0.969406	5.98448	1.64672	0.0913618	0.577409	-6.8202	0.253901	-1.60311	0.253768
GSM1399989	53.642	F	49	2.09183	-0.0291058	-1.36406	0.0934619	-0.789879	0.00413118	1.77176	0.335017	0.126877	-0.226134	-0.0791034	-0.0835077	2.50958	-1.08541	-4.44985	-0.0958835	-2.90235	-0.57802	-0.346901	1.46958	0.158409	0.656255	-2.30071	-0.419322	2.02447	-0.248754	-0.332907	0.0841715	0.0650849	-0.133382	-0.53852	0.0843247	1.08687	-0.188275	-0.141827	1.86802	1.24854	0.914426	6.25085	1.48364	0.0803727	0.49716	-6.76044	0.293759	-1.11743	0.255289
GSM1399991	54.0916	F	49	2.10651	-0.0291048	-1.36357	0.0911312	-0.829487	0.00455246	2.01838	0.317875	0.14177	-0.284726	-0.0581593	-0.0788493	2.7027	-0.672249	-4.25488	-0.0881744	-2.75812	-0.594536	-0.318053	1.47572	0.134449	0.65696	-2.11611	-0.438956	1.91434	-0.269087	-0.335545	0.0872068	0.0553294	-0.221244	-0.680977	0.0620504	1.10476	-0.170097	-0.137445	1.81911	1.46248	0.879869	6.25666	1.67918	0.0881206	0.546915	-6.69984	0.241194	-1.07885	0.25029
GSM1399992	61.5132	F	66	2.0643	-0.0272071	-1.04121	0.0947857	-0.748548	0.00449858	2.40016	0.303718	0.170355	-0.30169	-0.0649229	-0.0584123	2.94555	-0.686609	-4.92703	-0.0963198	-2.71415	-0.572051	-0.333647	1.5091	0.126655	0.640297	-2.11233	-0.403433	2.11067	-0.21902	-0.335491	0.0914549	0.0566797	-0.177736	-0.568994	0.0552535	1.0766	-0.162404	-0.133474	2.04103	1.3789	0.847012	6.22476	1.63413	0.0941588	0.590365	-7.03491	0.212345	-1.23006	0.246258
GSM1399993	52.9719	F	53	2.05158	-0.0299526	-1.28816	0.0927842	-0.690634	0.00442602	1.76975	0.354471	0.118827	-0.271132	-0.0890539	-0.059055	2.55223	-0.904929	-5.15107	-0.0823719	-2.82931	-0.562406	-0.34307	1.48046	0.116619	0.635222	-2.29856	-0.463863	1.70544	-0.335069	-0.304596	0.0781977	0.077577	-0.113233	-0.447022	0.0777733	1.08603	-0.115444	-0.123644	1.86775	1.07009	0.878825	6.29316	1.4424	0.0973786	0.55639	-7.07894	0.239277	-1.06185	0.24992
GSM1399995	56.0745	F	60	1.98185	-0.0288926	-1.30258	0.0927368	-0.794014	0.00464372	1.51458	0.409656	0.144487	-0.272422	-0.0715403	-0.068509	3.35316	-0.837725	-5.41937	-0.0705059	-2.58264	-0.590558	-0.289943	1.48212	0.151364	0.657551	-2.34011	-0.340307	1.69197	-0.235836	-0.322037	0.0788102	0.0418031	-0.122914	-0.627132	0.0557331	1.08893	-0.159111	-0.136126	1.72153	1.27748	0.874054	6.1842	1.65883	0.0756673	0.483401	-6.65748	0.235989	-1.03394	0.231801
GSM1399996	45.1852	F	46	2.0313	-0.0285293	-1.16155	0.0945065	-0.764418	0.00436021	1.11052	0.311298	0.130973	-0.256178	-0.0895093	-0.0597369	3.05554	-0.57509	-5.05564	-0.0848371	-3.02089	-0.579065	-0.295023	1.5429	0.113892	0.640307	-2.37566	-0.36805	1.45101	-0.289339	-0.303238	0.0709886	0.0834957	-0.0968657	-0.579574	0.0546559	1.08998	-0.113648	-0.115594	1.93724	1.19151	0.802682	6.33531	1.68023	0.0678279	0.388386	-7.48938	0.234784	-0.822952	0.259953
GSM1399997	51.1059	F	58	2.0107	-0.0290326	-1.33635	0.0932746	-0.811291	0.0044658	2.08179	0.335464	0.108965	-0.205578	-0.0690232	-0.0619678	3.04544	-0.654449	0	-0.0706566	-2.57186	-0.613021	-0.316315	1.51639	0.131064	0.670338	-2.13836	-0.346511	1.26884	-0.258358	-0.31293	0.0817489	0.0457223	-0.142886	-0.585583	0.0649814	1.10264	-0.133931	-0.141565	1.80727	1.29766	0.785876	6.16263	1.63463	0.0706294	0.406115	-6.79657	0.258616	-0.964579	0.252983
GSM1399998	49.4729	F	46	1.96526	-0.0296939	-1.15739	0.0950461	-0.814642	0.00489828	1.63131	0.306805	0.13952	-0.244806	-0.0874693	-0.0509385	2.97482	-0.64811	-5.50666	-0.0875874	-3.03533	-0.569513	-0.31113	1.48158	0.121554	0.658174	-2.04015	-0.379446	1.70241	-0.283178	-0.311399	0.0648561	0.0595832	-0.0836044	-0.375878	0.0433673	1.14323	-0.153879	-0.125258	1.78029	0.936263	0.794101	6.27895	1.74515	0.0750199	0.505238	-6.80263	0.342907	-0.992099	0.237188
GSM1400000	54.974	F	48	2.13941	-0.0290137	-1.20972	0.096202	-0.635893	0.0048942	1.7749	0.371628	0.119645	-0.302284	-0.0875628	-0.0719216	3.09389	-0.88563	-4.49921	-0.104001	-2.11684	-0.524304	-0.278073	1.51268	0.101992	0.680677	-1.81076	-0.388702	2.02455	-0.243813	-0.309701	0.070411	0.0706352	-0.22945	-0.389543	0.0389765	1.10457	-0.13815	-0.115597	2.01053	1.12692	0.954153	6.19662	1.83417	0.0842997	0.521629	-7.62659	0.226296	-0.978048	0.259755
GSM1400002	60.6735	F	64	1.92011	-0.0274755	-1.12285	0.0886182	-0.812818	0.004389	1.67112	0.349366	0.141383	-0.223507	-0.0653791	-0.070787	3.19102	-0.688817	-5.39923	-0.0640256	-1.96859	-0.601854	-0.298091	1.57276	0.0889015	0.611261	-1.73143	-0.363813	1.69522	-0.236042	-0.248099	0.0803217	0.0706243	-0.188924	-0.432674	0.0426964	1.11702	-0.121055	-0.11363	1.90285	1.26195	0.891509	6.2666	1.6875	0.0698994	0.477521	-6.77915	0.239419	-1.18844	0.246147
GSM1400003	55.0711	F	64	2.04342	-0.0295254	-1.16069	0.0922544	-0.682075	0.00457739	1.6809	0.262975	0.114922	-0.284004	-0.0743794	-0.0616267	3.30889	-0.63031	-4.97479	-0.0785013	-2.57436	-0.587964	-0.330015	1.49689	0.155519	0.618553	-2.32745	-0.355475	1.79738	-0.224828	-0.305301	0.0842077	0.0713617	-0.118143	-0.50513	0.0543484	1.0962	-0.156895	-0.121019	1.48736	1.17707	0.964498	6.31762	1.85976	0.0661578	0.515604	-6.79599	0.214818	-1.00147	0.258081
GSM1400004	59.5056	F	64	2.09077	-0.0293279	-1.20046	0.0934441	-0.684515	0.00458609	1.97682	0.466531	0.174907	-0.215849	-0.0596013	-0.0677633	3.5624	-0.795954	-5.04135	-0.0837461	-2.98141	-0.589087	-0.329665	1.47226	0.130922	0.639121	-2.25841	-0.386337	1.56984	-0.335738	-0.310472	0.0785912	0.066302	-0.283362	-0.610679	0.0677435	1.11384	-0.169608	-0.149087	1.94248	1.13071	0.886951	6.23041	1.60585	0.0863791	0.51202	-7.25758	0.269836	-1.29188	0.259608
GSM1400005	68.6668	F	69	2.13995	-0.0295838	-1.29573	0.093177	-0.674691	0.00308203	1.70714	0.25483	0.0964109	-0.214571	-0.0870425	-0.0585109	3.52854	-0.693265	-5.28693	-0.0766606	-2.77139	-0.561936	-0.31073	1.49252	0.106154	0.618543	-1.62453	-0.344705	1.63766	-0.25515	-0.291999	0.0896919	0.0656565	-0.0898308	-0.418758	0.0586467	1.08882	-0.102943	-0.116848	2.31751	1.23701	0.731462	6.46806	1.52566	0.070798	0.41238	-7.05798	0.209938	-0.914881	0.247852
GSM1400006	63.5008	F	68	2.04896	-0.0292654	-1.24666	0.0956711	-0.816174	0.00462856	1.68623	0.365106	0.181315	-0.215531	-0.104642	-0.0649748	3.27622	-0.732658	-5.30038	-0.0867953	-2.39741	-0.595727	-0.351929	1.50751	0.154123	0.642794	-2.1179	-0.433595	1.78388	-0.262518	-0.29463	0.0892811	0.0587317	-0.124869	-0.689582	0.0557777	1.10124	-0.172133	-0.132108	1.84641	1.1613	0.929643	6.15797	1.68439	0.0739767	0.559601	-6.41639	0.281057	-1.14481	0.253132
GSM1400007	63.3675	F	68	1.7953	-0.0282992	-1.25097	0.0916247	-0.794161	0.00482347	1.84334	0.313749	0.167326	-0.225957	-0.0884833	-0.059684	2.71397	-0.794523	-5.13368	-0.0713284	-2.07411	-0.556157	-0.313805	1.48382	0.112203	0.671949	-2.18095	-0.329598	1.38614	-0.33322	-0.292087	0.0835987	0.0469259	-0.120849	-0.529809	0.05122	1.08263	-0.154831	-0.134852	1.80225	1.5441	0.888996	6.166	1.73155	0.0787722	0.519683	-6.09154	0.234787	-1.01307	0.243884
GSM1400008	51.0277	F	52	2.0312	-0.0293746	-1.29949	0.0917292	-0.882639	0.00480843	1.51058	0.296004	0.152877	-0.201272	-0.0704082	-0.0834519	2.1782	-0.601562	-5.47919	-0.0670624	-2.36701	-0.595691	-0.325643	1.49489	0.0918815	0.648879	-2.0577	-0.338445	1.66242	-0.333812	-0.275943	0.0902848	0.0741007	-0.235143	-0.49532	0.0670494	1.08127	-0.121018	-0.13086	1.63369	1.26891	0.847966	6.33428	1.70803	0.0704986	0.434133	-6.87028	0.279943	-0.796804	0.254349
GSM1400009	65.921	F	71	2.18667	-0.0271602	-1.19097	0.0904094	-0.817713	0.00435807	1.4818	0.386684	0.112298	-0.217473	-0.0725172	-0.0696669	3.34914	-0.58039	-4.90307	-0.0608118	-2.04244	-0.560335	-0.288988	1.5836	0.114409	0.60339	-1.96366	-0.349567	1.53121	-0.291206	-0.232977	0.0790168	0.0598538	-0.0983065	-0.491302	0.0455464	1.10078	-0.118645	-0.103923	1.91801	1.27865	0.81306	6.27078	1.54821	0.05452	0.387078	-6.8061	0.262408	-0.693671	0.263153
GSM1400010	62.5805	F	64	2.14401	-0.0282988	-1.14693	0.0924191	-0.659164	0.00431077	2.25412	0.313195	0.165043	-0.209635	-0.0869151	-0.0764708	3.11579	-0.865702	-5.68009	-0.0630292	-2.52635	-0.589504	-0.333701	1.52814	0.0957746	0.658676	-1.91134	-0.453211	2.02156	-0.320582	-0.273251	0.0941924	0.0480064	-0.133935	-0.50984	0.0771222	1.10227	-0.133816	-0.14135	2.49329	2.19886	0.838666	6.12914	1.65035	0.0712422	0.392416	-6.94558	0.315304	-1.23903	0.253841
GSM1400011	72.167	F	71	2.16437	-0.0280185	-1.22533	0.0952719	-0.71009	0.00433634	1.97375	0.333436	0.138898	-0.185878	-0.104836	-0.0746166	3.32233	-0.764616	-4.5615	-0.067535	-2.7028	-0.549901	-0.351155	1.48559	0.119424	0.666305	-1.82583	-0.324628	1.4771	-0.326145	-0.288183	0.0942108	0.0731491	-0.131251	-0.540679	0.0778249	1.08426	-0.137442	-0.129675	2.18498	1.17465	0.937794	6.25735	1.74306	0.0646151	0.42116	-6.96423	0.283935	-1.14766	0.257278
GSM1400012	54.8422	F	59	2.01811	-0.0287215	-1.16919	0.0957114	-0.911778	0.00475156	2.04605	0.330464	0.140747	-0.162344	-0.0762345	-0.0718101	2.56169	-0.93938	-5.08468	-0.0784678	-2.82765	-0.568019	-0.352757	1.51165	0.099124	0.654198	-1.79325	-0.404681	1.25113	-0.365614	-0.331512	0.0831965	0.0479734	-0.355034	-0.631273	0.0604548	1.10912	-0.199212	-0.14873	1.93746	1.46808	0.822019	6.34677	1.63093	0.0882477	0.417721	-6.44257	0.244663	-1.21059	0.248592
GSM1400014	66.6269	F	70	1.97553	-0.0286639	-1.27743	0.0917089	-0.811289	0.00445029	1.62109	0.388325	0.1087	-0.207201	-0.0664731	-0.0708969	3.05212	-0.76939	-5.05688	-0.0850674	-1.92577	-0.563553	-0.328816	1.46031	0.121411	0.644576	-1.96391	-0.363917	1.69836	-0.286189	-0.304792	0.0877863	0.0652189	-0.100706	-0.51573	0.0415505	1.0684	-0.087816	-0.125538	1.97977	1.43308	0.918766	6.2427	1.51692	0.0686942	0.515262	-6.59532	0.28698	-0.888316	0.247591
GSM1400016	57.0988	F	58	1.98648	-0.0289366	-1.23839	0.0955388	-0.542172	0.00473028	1.73775	0.418988	0.125385	-0.156939	-0.102842	-0.0653032	3.03773	-0.764989	-4.62407	-0.0849874	-2.7059	-0.555648	-0.35042	1.49007	0.14929	0.639036	-2.56705	-0.413117	1.76722	-0.307455	-0.374465	0.0959586	0.0600657	-0.0879416	-0.428835	0.0426975	1.09671	-0.18849	-0.136527	1.73121	1.43595	0.937132	6.23579	1.66604	0.0792141	0.494466	-7.27852	0.279319	-1.1754	0.245717
GSM1400018	67.7702	F	65	2.00764	-0.029742	-1.23074	0.0941694	-0.894243	0.00461573	2.47463	0.440436	0.138076	-0.210909	-0.0701175	-0.0903401	3.23882	-0.857335	-4.78235	-0.077145	-2.5638	-0.600377	-0.320204	1.50753	0.12478	0.638394	-2.16037	-0.407219	2.1186	-0.199612	-0.279283	0.0885437	0.0641436	-0.262588	-0.614383	0.0754096	1.09903	-0.264659	-0.146919	1.85415	1.63172	0.88633	6.15158	1.46048	0.100132	0.462295	-6.21426	0.245001	-1.39583	0.248525
GSM1400019	69.9661	F	68	1.69495	-0.0276651	-1.11437	0.0936135	-0.610276	0.00457405	3.07029	0.387437	0.134981	-0.252829	-0.0502398	-0.0869686	3.45407	-0.708095	-4.91179	-0.0936372	-3.00958	-0.556801	-0.33012	1.50816	0.148096	0.681883	-1.9483	-0.526051	2.27481	-0.270262	-0.266106	0.0787254	0.0526334	-0.245556	-0.623066	0.0651078	1.05673	-0.130846	-0.148265	2.34423	1.94005	0.925993	6.24099	1.68181	0.104686	0.448093	-6.9646	0.249224	-1.89713	0.256177
GSM1400020	66.2096	F	68	2.05865	-0.0291132	-1.10261	0.0923562	-1.03429	0.00476381	2.14347	0.415548	0.155135	-0.285222	-0.0794258	-0.0756657	2.6856	-0.679973	-5.49901	-0.0830629	-2.28812	-0.571337	-0.306181	1.50104	0.122368	0.67708	-2.10647	-0.496938	1.66837	-0.211012	-0.315378	0.099887	0.0928698	-0.107509	-0.588304	0.069406	1.09392	-0.136041	-0.14067	1.80573	2.28556	0.851881	6.29145	1.54384	0.0984493	0.482431	-5.42827	0.300735	-0.904799	0.239531
GSM1400021	71.3584	F	68	2.05765	-0.0291509	-1.05626	0.0941694	-0.875714	0.00478671	1.88097	0.44073	0.194894	-0.26823	-0.0805577	-0.0854584	3.02156	-0.739006	-5.14668	-0.0770115	-1.90344	-0.537688	-0.299635	1.50245	0.12954	0.676022	-1.8479	-0.451514	1.76191	-0.197151	-0.336703	0.0910222	0.0579421	-0.134281	-0.618412	0.0535026	1.07003	-0.122958	-0.131861	1.91158	1.76516	0.859625	6.23457	1.63674	0.106459	0.526647	-5.92252	0.293344	-0.958406	0.242784
GSM1400023	44.8433	F	49	2.10921	-0.0293313	-1.29289	0.0918145	-0.724455	0.00461487	1.73828	0.371926	0.144557	-0.223593	-0.0812614	-0.0824675	2.84116	-0.760903	-5.56368	-0.0886551	-3.20806	-0.583251	-0.339943	1.49015	0.136674	0.665251	-2.20807	-0.434845	1.71514	-0.275354	-0.348977	0.091728	0.0843407	-0.160747	-0.509736	0.160967	1.08141	-0.108637	-0.154194	1.91281	1.30926	0.786779	6.14662	1.44165	0.0941504	0.47541	-6.91226	0.283495	-1.75972	0.240425
GSM1400027	56.3032	F	59	1.85592	-0.0285713	-1.1688	0.0934183	-0.587039	0.00447161	2.64536	0.228405	0.108697	-0.247801	-0.0888159	-0.0849001	2.84257	-0.965637	-4.89769	-0.0730219	-2.92701	-0.555954	-0.334015	1.50604	0.108422	0.654396	-1.85654	-0.432996	2.30757	-0.271701	-0.340875	0.0852377	0.0541374	-0.377882	-0.626978	0.142652	1.06581	-0.14704	-0.158705	1.901	1.36309	0.897992	6.15879	1.64922	0.105002	0.532747	-7.05296	0.250996	-1.8456	0.253934
GSM1400028	61.8386	F	59	2.0117	-0.0273314	-1.17979	0.0944128	-0.6741	0.0044138	3.63153	0.402512	0.126624	-0.177235	-0.055977	-0.0739623	2.99182	-0.715022	-4.73281	-0.0729843	-2.85863	-0.550895	-0.347814	1.50376	0.0757196	0.663038	-1.83056	-0.394429	1.88386	-0.243167	-0.330341	0.0973696	0.052528	-0.298882	-0.752154	0.194396	1.0509	-0.149663	-0.15604	2.18496	1.78719	0.808231	6.05356	1.58884	0.127963	0.440816	-6.81112	0.273744	-2.07334	0.247242
GSM1400030	55.5047	F	57	2.0129	-0.02859	-1.32735	0.0939346	-0.616126	0.00468025	1.721	0.414193	0.123781	-0.182926	-0.0755223	-0.069796	2.86357	-0.79124	-4.79931	-0.0703404	-2.95415	-0.564953	-0.33911	1.50342	0.0860248	0.666643	-2.27103	-0.480533	1.72569	-0.379769	-0.313804	0.0744061	0.056557	-0.15086	-0.487405	0.161224	1.04737	-0.13263	-0.125781	2.06052	1.15194	0.811338	6.24334	1.61563	0.0917519	0.522414	-7.00386	0.274989	-1.33224	0.253972
GSM1400032	58.2014	F	57	2.06469	-0.0297147	-1.31925	0.0947888	-0.647679	0.00431812	1.66167	0.28923	0.111311	-0.203955	-0.0681777	-0.075668	3.27091	-0.900665	-4.5275	-0.0731979	-2.20522	-0.559153	-0.334479	1.51487	0.0487521	0.635612	-2.0847	-0.418919	1.8335	-0.225718	-0.3311	0.0753134	0.0830775	-0.198057	-0.624082	0.128468	1.03851	-0.132296	-0.137369	1.99178	1.02291	0.885407	6.09919	1.47825	0.0948474	0.428737	-6.89903	0.230082	-1.30412	0.250735
GSM1400034	62.0734	F	64	2.0982	-0.0293609	-1.22744	0.0940059	-0.45805	0.00403434	1.69281	0.347145	0.125438	-0.155915	-0.0747451	-0.0601909	3.0447	-0.91011	-5.27829	-0.0684698	-2.52576	-0.532365	-0.361997	1.50903	0.106093	0.626291	-1.87252	-0.49454	1.62269	-0.234636	-0.327396	0.0858428	0.0537406	-0.273173	-0.400853	0.151241	1.05181	-0.0908004	-0.122657	1.79217	1.06035	0.901701	6.1645	1.67586	0.0662956	0.527175	-7.27552	0.26884	-1.44368	0.249998
GSM1400035	54.1359	F	57	1.97474	-0.0285526	-1.16552	0.0955527	-0.600577	0.00425479	1.86921	0.457092	0.136112	-0.221009	-0.156164	-0.0895728	3.37253	-0.848475	-4.94941	-0.0912138	-2.77432	-0.535948	-0.352364	1.50843	0.117039	0.668516	-2.1149	-0.528549	1.57358	-0.283923	-0.358835	0.0910706	0.0942899	-0.195755	-0.482193	0.110299	1.03854	-0.178572	-0.147081	1.99676	1.46418	0.964345	6.14264	1.6852	0.0896765	0.417882	-7.09636	0.275433	-1.23624	0.256839
GSM1400036	64.6105	F	64	2.15649	-0.0276484	-1.25472	0.0946536	-0.479417	0.0047951	1.88321	0.246183	0.0935808	-0.189491	-0.101792	-0.0615197	1.93275	-0.735466	-5.04539	-0.0750146	-2.8436	-0.504119	-0.331921	1.51006	0.101589	0.630862	-1.7865	-0.421851	2.21498	-0.295491	-0.37201	0.0795136	0.148891	-0.204641	-0.428556	0.140554	1.07498	-0.136523	-0.122229	1.48919	1.26093	0.847685	6.25328	1.89327	0.0749486	0.508693	-7.13241	0.183827	-1.17077	0.254233
GSM1400038	57.5634	F	57	2.05166	-0.0291439	-1.24229	0.0945069	-0.606575	0.00434673	2.77599	0.460543	0.103242	-0.226759	-0.118616	-0.0790533	2.95953	-0.87446	-4.44813	-0.102269	-3.16366	-0.53476	-0.299608	1.49344	0.167048	0.667015	-2.11764	-0.471533	1.83519	-0.274722	-0.336478	0.0811345	0.0707447	-0.364794	-0.513928	0.0653693	1.06476	-0.169799	-0.130021	1.89634	1.23818	0.880534	6.2381	1.71846	0.0871108	0.547636	-6.8447	0.298995	-1.10643	0.253442
GSM1400039	53.1985	F	57	1.93138	-0.0293784	-1.25461	0.092872	-0.69081	0.00448226	1.95751	0.472198	0.106449	-0.193814	-0.0780485	-0.0754842	2.91646	-1.06357	-4.19054	-0.106094	-3.24549	-0.556755	-0.315725	1.48128	0.11803	0.655541	-2.10492	-0.554546	2.04203	-0.325602	-0.310673	0.0802119	0.0939497	-0.128881	-0.498629	0.0734141	1.05913	-0.148505	-0.134967	1.91034	1.08596	0.8517	6.21201	1.3509	0.0810952	0.536122	-6.9739	0.229658	-0.944298	0.255298
GSM1400040	53.9816	F	48	2.01719	-0.0281179	-1.04195	0.0904243	-0.676792	0.00438422	1.62133	0.401097	0.110493	-0.256785	-0.0586457	-0.0602727	3.01019	-0.794632	-4.83188	-0.0859525	-1.74691	-0.563209	-0.334127	1.50625	0.103743	0.623279	-2.247	-0.546909	1.60985	-0.251433	-0.320083	0.0727649	0.0520944	-0.111352	-0.491812	0.0652632	1.1208	-0.111671	-0.118796	1.8614	0.994229	0.849102	6.35651	1.46758	0.089604	0.491175	-7.18472	0.234819	-1.01018	0.258837
GSM1400041	52.5816	F	50	1.87493	-0.0294793	-1.39684	0.0930677	-0.743985	0.00462696	1.9546	0.426176	0.0834458	-0.215506	-0.0870268	-0.0651679	3.36183	-0.620997	-4.829	-0.111836	-3.03855	-0.551323	-0.347351	1.51269	0.102219	0.672077	-2.18872	-0.302262	1.90187	-0.309325	-0.29911	0.0864629	0.0553508	-0.16041	-0.751615	0.0575406	1.0671	-0.13772	-0.140799	1.85334	1.31578	0.795329	6.16378	1.43535	0.0806581	0.696185	-6.31531	0.237842	-1.32111	0.240901
GSM1400042	49.0033	F	48	1.96981	-0.0284935	-1.11737	0.0894399	-0.758708	0.00480832	1.62677	0.35201	0.124482	-0.263191	-0.0627163	-0.0668586	2.6651	-0.693054	-4.92405	-0.0898854	-2.45972	-0.578413	-0.322586	1.56556	0.0915199	0.621428	-2.19467	-0.494676	1.6324	-0.242099	-0.354595	0.0738384	0.0516835	-0.135484	-0.50587	0.0732569	1.08154	-0.153153	-0.134347	1.42799	1.27902	0.915334	6.12706	1.48183	0.0852228	0.571803	-7.00306	0.285649	-0.647117	0.24936
GSM1400043	47.9372	F	50	1.86896	-0.0257258	-0.969682	0.0925537	-0.45528	0.00326832	1.36254	0.258012	0.136072	-0.354752	-0.162512	-0.0511016	2.88898	-0.749444	-4.19713	-0.0462846	-1.70785	-0.479377	-0.27257	1.4453	0.129753	0.510197	-3.02725	-0.563815	1.23453	-0.238329	-0.256354	0.0481843	0.0639724	-0.106837	-0.334871	0.0458055	1.01461	-0.235501	-0.0771123	2.32746	1.56975	0.825817	6.06851	1.40265	0.0639939	0.343974	-6.2388	0.24729	-1.00107	0.246062
GSM1400044	66.7198	F	63	1.78854	-0.0269724	-0.932216	0.0876663	-0.657638	0.00414197	2.10683	0.338909	0.112989	-0.258552	-0.11214	-0.0582844	3.12043	-1.0489	-4.41311	-0.0504949	-1.89653	-0.514702	-0.282559	1.48196	0.217779	0.623215	-2.21869	-0.417414	1.64887	-0.208381	-0.303164	0.0717014	0.0776167	-0.123126	-0.479515	0.0561537	0.992218	-0.1362	-0.11213	1.63294	3.02144	0.852401	6.26373	1.78447	0.0762482	0.424561	-6.23884	0.260319	-1.68808	0.240749
GSM1400045	58.663	F	56	2.14755	-0.0276505	-1.10195	0.0914946	-0.524532	0.00422137	2.39848	0.48043	0.136096	-0.328414	-0.0592703	-0.0695996	3.01354	-0.622328	-5.64862	-0.0577388	-3.23168	-0.546659	-0.30758	1.43807	0.267808	0.635594	-2.1485	-0.399332	1.55412	-0.154309	-0.37833	0.0726998	0.0596592	-0.108795	-0.50893	0.0712595	1.02057	-0.185089	-0.123336	1.84095	2.44304	0.93119	6.09458	1.7251	0.101038	0.456496	-6.58345	0.244526	-1.36523	0.244955
GSM1400046	73.3223	F	68	1.75313	-0.0277795	-1.08655	0.0931648	-0.682952	0.00426769	4.67536	0.249847	0.194279	-0.201898	-0.0810792	-0.0789962	2.96908	-0.863228	-5.707	-0.080022	-2.61613	-0.55603	-0.342814	1.44931	0.158791	0.662381	-1.6023	-0.400046	1.5806	-0.217599	-0.348027	0.087388	0.0597765	-0.217844	-0.465971	0.0893076	1.06958	-0.197143	-0.152778	2.14496	2.8036	0.874701	6.01843	1.6722	0.139511	0.495489	-6.56451	0.279543	-2.07555	0.243469
GSM1400048	64.8531	F	68	1.90548	-0.0295277	-1.13606	0.0930117	-0.689165	0.00448224	1.69537	0.32988	0.147498	-0.275594	-0.0967268	-0.0750531	3.32811	-0.847734	-5.26585	-0.0905556	-2.19641	-0.533701	-0.310035	1.48849	0.145097	0.662453	-1.64837	-0.430099	2.02851	-0.32437	-0.332	0.0713717	0.0854808	-0.163108	-0.53558	0.0570901	1.1049	-0.172262	-0.120183	2.01122	1.79851	0.841301	6.37504	1.59726	0.0839123	0.638651	-6.47129	0.262045	-1.00628	0.2264
GSM1400050	63.0299	F	58	1.93046	-0.0275569	-1.22201	0.0944026	-0.862516	0.00435022	1.91029	0.43591	0.129507	-0.238393	-0.0981335	-0.0814852	2.71938	-0.910553	-5.3671	-0.0741066	-3.04124	-0.540918	-0.339451	1.48175	0.161371	0.652368	-2.42857	-0.483434	1.42302	-0.348727	-0.311843	0.0855753	0.0605967	-0.30825	-0.589875	0.051253	1.02884	-0.126876	-0.144553	1.84009	3.39188	0.782112	6.1242	1.51345	0.100095	0.543657	-6.6399	0.274739	-1.1851	0.246023
GSM1400051	67.2393	F	64	2.02845	-0.0279174	-1.21406	0.0890733	-0.820385	0.00440466	3.04017	0.405645	0.131073	-0.257537	-0.0820576	-0.094488	2.63938	-0.86304	-5.53087	-0.0595629	-3.48818	-0.589565	-0.337087	1.4758	0.101386	0.670316	-2.02309	-0.567475	2.3476	-0.293862	-0.314415	0.0905393	0.0644426	-0.205642	-0.743633	0.0917497	1.07991	-0.144576	-0.153298	1.97804	2.56419	0.810571	6.12673	1.68981	0.133944	0.486508	-6.53769	0.241435	-1.85981	0.227002
GSM1400052	53.8864	F	52	1.99793	-0.0288298	-1.21273	0.0913403	-0.617025	0.00443	2.07782	0.419226	0.114349	-0.281859	-0.0659422	-0.0926191	3.25274	-0.748182	-4.63832	-0.0646973	-3.02216	-0.584812	-0.33235	1.50557	0.140446	0.652515	-2.11783	-0.451528	2.22369	-0.207712	-0.320565	0.0778163	0.0672082	-0.230157	-0.558247	0.0684136	1.069	-0.15857	-0.151245	1.7426	1.58323	0.889481	6.1525	1.49901	0.136214	0.409481	-6.60734	0.247286	-1.63738	0.236292
GSM1400053	66.9076	F	63	2.04469	-0.0287063	-1.17591	0.0907915	-0.588393	0.00464486	2.35483	0.251669	0.134819	-0.242635	-0.0843756	-0.0859077	2.15732	-0.623225	-4.71423	-0.0689653	-2.65653	-0.548529	-0.327021	1.49265	0.151975	0.603607	-2.16842	-0.458755	1.70694	-0.304805	-0.25187	0.0587953	0.0527287	-0.153038	-0.487928	0.0768646	1.07407	-0.0863116	-0.129152	1.79534	1.63937	0.915925	6.26056	1.99124	0.200356	0.537638	-6.87244	0.191592	-1.18378	0.236134
GSM1400055	50.4957	F	49	2.01701	-0.0292711	-1.11244	0.093118	-0.606681	0.00416093	1.91295	0.306247	0.104773	-0.202153	-0.0734564	-0.0618293	2.80817	-0.804819	-5.14145	-0.0840152	-2.57031	-0.524253	-0.323051	1.52161	0.0786274	0.660895	-2.00647	-0.335831	1.58304	-0.159958	-0.31711	0.0826912	0.0629831	-0.229988	-0.427159	0.179206	1.05584	-0.177338	-0.125372	1.61855	1.26839	0.735059	6.16633	1.41834	0.0814281	0.456605	-6.86105	0.26786	-1.39777	0.248663
GSM1400056	49.0223	F	57	2.05292	-0.0303679	-1.35949	0.0948989	-0.68715	0.00409295	1.64384	0.312176	0.163291	-0.197649	-0.100761	-0.0809667	3.13578	-0.957287	-4.89172	-0.069382	-3.32364	-0.577374	-0.355642	1.50248	0.0995337	0.662808	-2.40098	-0.345267	1.36053	-0.121386	-0.347958	0.0846587	0.0747964	-0.08851	-0.520001	0.185074	1.061	-0.103621	-0.134965	1.75026	1.38703	0.944706	6.08981	1.60465	0.124762	0.405683	-7.12806	0.247198	-1.1723	0.238324
GSM1400057	46.6553	F	49	1.85111	-0.0259811	-1.15881	0.0894344	-0.855009	0.00457913	1.82042	0.358859	0.109607	-0.231768	-0.0650847	-0.0835076	3.3269	-0.746728	-5.18682	-0.0587532	-2.55925	-0.587878	-0.320934	1.54005	0.157974	0.644554	-2.13288	-0.352404	1.44611	-0.260081	-0.27774	0.0764565	0.0564317	-0.314099	-0.6187	0.0654499	1.06353	-0.12121	-0.143952	1.84359	2.05167	0.852166	6.07207	1.34894	0.0964608	0.499208	-6.79006	0.250181	-1.45164	0.240879
GSM1400058	50.8518	F	49	1.83971	-0.0284555	-1.03649	0.0920067	-0.983302	0.0046164	2.08558	0.383948	0.138658	-0.249671	-0.068707	-0.0866753	3.48943	-0.591916	-5.25097	-0.0565316	-2.26509	-0.586974	-0.32584	1.55607	0.112052	0.635068	-2.149	-0.427653	1.6175	-0.260883	-0.307428	0.0896093	0.0545217	-0.140057	-0.548917	0.0670497	1.09638	-0.122424	-0.137481	2.05012	1.80232	0.852998	6.17255	1.30253	0.106015	0.477616	-6.75878	0.276239	-1.53376	0.241759
GSM1400059	62.591	F	56	1.91903	-0.0295829	-1.22008	0.0939189	-0.734077	0.00461709	1.50753	0.327066	0.149076	-0.223374	-0.0912376	-0.0734115	3.41833	-1.07412	-4.79903	-0.103958	-2.73784	-0.534218	-0.338031	1.50747	0.114364	0.647514	-1.87836	-0.440805	1.60363	-0.359197	-0.306667	0.0767283	0.0496264	-0.074752	-0.389828	0.0840198	1.06412	-0.1415	-0.121309	2.23249	1.20318	0.868572	6.06564	1.54095	0.0808244	0.46276	-7.07538	0.273369	-1.18485	0.24592
GSM1400060	58.1416	F	56	1.99206	-0.0291167	-1.20075	0.0925362	-0.397758	0.00462126	1.08971	0.419655	0.156075	-0.207991	-0.0887131	-0.0659891	3.73967	-0.868288	-4.26122	-0.10831	-3.28207	-0.540924	-0.332321	1.49286	0.0969087	0.603633	-1.70461	-0.402579	2.3021	-0.271755	-0.359752	0.0883485	0.0822404	-0.0731899	-0.398939	0.059726	1.04801	-0.160287	-0.122329	1.88302	1.22901	0.902621	6.19703	1.71576	0.0585592	0.461047	-7.28145	0.227184	-0.969759	0.253995
GSM1400061	63.5912	F	64	2.03959	-0.0281235	-1.17958	0.094153	-0.7302	0.00448895	1.61121	0.478227	0.142486	-0.208603	-0.0939473	-0.0734052	3.46004	-0.668823	-4.7071	-0.0997519	-2.81564	-0.545681	-0.308223	1.53136	0.128392	0.650827	-2.1717	-0.371062	1.91622	-0.192487	-0.301574	0.0765697	0.0663949	-0.111451	-0.389206	0.0458365	1.09951	-0.172749	-0.110841	1.73296	1.29263	1.00743	6.23053	1.61679	0.0786402	0.555291	-7.05919	0.245306	-0.880813	0.23677
GSM1572503	44.9487	F	46	2.26655	-0.0307531	-1.39346	0.0961591	-0.456532	0.00424613	1.64586	0.653182	0.173872	-0.389818	-0.0474769	-0.0350836	3.18561	-0.456504	-4.81048	-0.115519	-2.87947	-0.528865	-0.324192	1.5619	0.155136	0.732035	-1.39204	-0.435091	2.49708	-0.16807	-0.269744	0.0666052	0.107305	-0.167363	-0.597271	0.028334	1.09595	-0.127792	-0.124383	1.78597	0.658894	0.944291	6.24511	1.24261	0.092078	0.610279	-7.374	0.246115	-1.01169	0.258733
GSM1572504	42.429	F	41	2.03324	-0.0286731	-1.56297	0.0988182	-0.71063	0.00383583	1.25013	0.389804	0.132243	-0.390121	-0.0375837	-0.0417044	3.5047	-0.407259	-5.37057	-0.109968	-3.08649	-0.49038	-0.315783	1.49483	0.132934	0.691397	-1.63516	-0.423442	2.48139	-0.0914512	-0.329053	0.0813379	0.111142	-0.146278	-0.60149	0.0233335	1.07439	-0.136817	-0.138967	2.09943	1.11614	0.922722	6.44352	1.63061	0.0609639	0.457103	-7.01056	0.204822	-0.843944	0.252045
GSM1572505	35.9979	F	42	2.19127	-0.029474	-1.46613	0.0970087	-0.592771	0.00392271	0.998181	0.59864	0.13997	-0.358616	-0.0495561	-0.0274931	3.67708	-0.634103	-5.91963	-0.0998485	-2.40229	-0.582271	-0.321004	1.56791	0.139854	0.734451	-1.76453	-0.454844	2.69721	-0.0428145	-0.345795	0.0703845	0.103031	-0.240709	-0.661672	0.038008	1.05465	-0.150513	-0.148873	2.14063	2.05351	0.870677	6.52166	1.35688	0.0873774	0.501975	-7.32901	0.254236	-1.01889	0.24928
GSM1572506	46.9216	F	48	2.24297	-0.0283078	-1.36644	0.0990225	-0.470036	0.0041222	1.21926	0.40684	0.198092	-0.352406	-0.0424296	-0.0514973	3.22906	-0.712472	-4.97312	-0.0970133	-2.1517	-0.574716	-0.328023	1.56052	0.111023	0.750388	-1.50974	-0.531131	2.76247	0	-0.336768	0.0660699	0.133483	-0.177441	-0.5348	0.0388062	1.06255	-0.15437	-0.118688	2.0682	1.43676	0.829086	6.35086	1.2737	0.0779155	0.755725	-7.90721	0.24794	-1.3423	0.242732
GSM1572507	38.019	F	42	2.1578	-0.0295443	-1.42049	0.0950215	-0.702689	0.00415772	1.50847	0.631849	0.257128	-0.369927	-0.0314335	-0.0431089	3.07106	-0.453912	-5.73796	-0.106569	-2.42572	-0.54762	-0.339883	1.47751	0.111016	0.740911	-1.82438	-0.486878	2.42535	-0.0891399	-0.342066	0.0660861	0.103501	-0.218902	-0.650799	0.0213017	1.09449	-0.217051	-0.183875	1.5992	1.25786	1.07058	6.29089	1.44646	0.0675795	0.539453	-7.02243	0.288223	-0.78277	0.247181
GSM1572508	37.5153	M	43	2.28126	-0.0315141	-1.28677	0.0945741	-0.63944	0.00424412	1.12601	0.727821	0.19806	-0.390537	-0.0530245	-0.024992	2.35711	-0.401413	-4.70653	-0.0969307	-1.99688	-0.571949	-0.338072	1.52004	0.172097	0.757804	-1.68847	-0.613336	2.49225	-0.0350256	-0.257334	0.0716694	0.125408	-0.105075	-0.48724	0.0331504	1.05071	-0.146857	-0.147706	1.75727	0.762432	1.10636	6.32619	1.23386	0.0704198	0.424883	-7.59745	0.284086	-1.14533	0.246796
GSM1572509	39.2796	M	42	2.21995	-0.0332898	-1.35767	0.0944815	-0.93346	0.00412329	1.87112	0.435248	0.162794	-0.345202	-0.0257139	-0.0473326	3.0977	-0.394044	-5.67468	-0.0958507	-2.60639	-0.578863	-0.321978	1.54338	0.148181	0.768369	-2.14685	-0.457804	3.14243	-0.10754	-0.23631	0.0695039	0.124027	-0.208502	-0.727139	0.0155973	1.06908	-0.138879	-0.144488	1.6076	1.20122	0.774793	6.4486	1.36946	0.090019	0.512775	-6.57874	0.26959	-1.01172	0.249414
GSM1572510	55.7907	F	51	2.23293	-0.0306491	-1.27613	0.0963335	-0.453827	0.0043919	1.33272	0.512024	0.115179	-0.322186	-0.0254688	-0.0436497	3.11383	-0.413522	-5.24018	-0.0860659	-1.53137	-0.533702	-0.311844	1.49528	0.109065	0.454084	-1.49917	-0.461429	2.38388	-0.0127047	-0.209345	0.0622866	0.096754	-0.156779	-0.601367	0.0415257	1.05374	-0.219362	-0.160587	1.76078	1.17587	0.915899	6.51042	1.44893	0.0639583	0.459686	-7.24441	0.231961	-1.00047	0.245221
GSM1572512	48.2188	M	43	2.20285	-0.0308595	-1.47838	0.0964139	-0.755938	0.0039353	2.00409	0.67632	0.188968	-0.33194	-0.0284449	-0.0264105	3.57342	-0.507233	-4.7074	-0.0931079	-2.09897	-0.596313	-0.305702	1.55808	0.118735	0.747548	-1.63959	-0.39179	2.47361	-0.045289	-0.304702	0.065159	0.102373	-0.168703	-0.824497	0.0322803	1.08723	-0.15631	-0.172188	2.11306	2.03962	0.90165	6.5125	1.31421	0.0545761	0.407178	-7.13764	0.243083	-0.871632	0.24978
GSM1572513	47.336	F	44	2.06137	-0.0338913	-1.52047	0.0936682	-0.84998	0.00403825	1.91358	0.534107	0.174926	-0.287181	-0.0319284	-0.0369072	3.05395	-0.500797	-5.02768	-0.0799676	-2.10394	-0.523569	-0.291453	1.56355	0.146105	0.724138	-1.7276	-0.605079	2.28093	-0.0600378	-0.260629	0.0528203	0.0764852	-0.139391	-0.771508	0.0216971	1.07287	-0.158933	-0.122047	1.89134	1.13149	0.976935	6.66719	1.40538	0.0592006	0.409231	-7.05497	0.278526	-0.86376	0.238778
GSM1572515	46.5735	M	44	2.15397	-0.031222	-1.60642	0.0944062	-0.706918	0.00436502	1.41702	0.592287	0.164537	-0.332561	-0.0234002	-0.0366909	3.86296	-0.696197	-5.17425	-0.120436	-1.90735	-0.528933	-0.296188	1.50959	0.127771	0.748874	-1.63158	-0.547777	2.39446	-0.0126715	-0.284272	0.0738433	0.162594	-0.138137	-0.510547	0.0135409	1.10923	-0.126758	-0.149508	2.03438	1.17512	1.02482	6.61909	1.32083	0.0798046	0.373791	-6.62166	0.234838	-0.929897	0.238811
GSM1572516	44.1535	M	44	2.22924	-0.0297363	-1.33034	0.0938645	-0.544956	0.00445986	1.97884	0.694687	0.20643	-0.377079	-0.029086	-0.0434423	2.58277	-0.91375	-5.40134	-0.0969329	-1.72576	-0.507126	-0.341196	1.51465	0.141842	0.736835	-1.88864	-0.481561	2.01488	-0.095671	-0.219547	0.034963	0.111508	-0.092202	-0.659642	0.0563595	1.04709	-0.15925	-0.127543	1.79984	0.956673	0.818906	6.43756	1.1026	0.0649825	0.486381	-7.40077	0.322702	-0.823145	0.243742
GSM1572517	44.5749	F	47	2.19574	-0.0320254	-1.48705	0.0959575	-0.626347	0.00451767	1.34102	0.829217	0.235519	-0.438545	-0.0242518	-0.0438882	3.44504	-0.553546	-5.21207	-0.0985244	-2.46676	-0.549928	-0.322094	1.55437	0.122977	0.786982	-1.6915	-0.448119	2.14373	-0.0355384	-0.315332	0.0657764	0.112782	-0.176336	-0.701733	0.0470032	1.19921	-0.168407	-0.125019	2.07178	1.24035	1.04112	6.4749	1.25782	0.0878895	0.599086	-7.4259	0.275697	-0.923564	0.24934
GSM1572518	47.9339	F	53	2.1574	-0.0304774	-1.52157	0.101755	-0.552897	0.00421253	1.55864	0.760349	0.184204	-0.366358	-0.0435753	-0.0392996	3.18979	-0.548587	-4.9966	-0.0885381	-2.51757	-0.517748	-0.303229	1.4925	0.146893	0.775713	-1.72944	-0.490814	2.8764	-0.0604387	-0.265417	0.0721211	0.154189	-0.230183	-0.636122	0.0224475	1.05426	-0.293141	-0.167921	1.89588	0.973768	1.00866	6.29887	1.38625	0.0977522	0.473052	-7.12207	0.268754	-0.961591	0.251591
GSM1572519	49.7899	M	45	2.2414	-0.0317871	-1.38189	0.0974158	-0.384582	0.0039977	1.23402	0.456634	0.183169	-0.286262	-0.0209564	-0.0467664	2.8898	-0.398605	-4.61807	-0.0950961	-2.65557	-0.527181	-0.35537	1.51819	0.120192	0.75991	-1.58799	-0.615797	2.08274	-0.0729715	-0.299354	0.0626089	0.100001	-0.156843	-0.821041	0.034252	1.08149	-0.16855	-0.135069	2.41838	2.26627	1.09808	6.63927	1.2284	0.096589	0.526098	-7.02392	0.247557	-0.999544	0.24529
GSM1572520	45.2063	F	46	2.24523	-0.0308655	-1.51922	0.0947719	-0.472383	0.00382249	1.40228	0.668054	0.150677	-0.374267	-0.0496793	-0.0410517	3.20233	-0.510143	-5.08498	-0.101618	-2.20607	-0.527083	-0.316877	1.51766	0.148116	0.838815	-1.33503	-0.605462	2.28048	-0.088813	-0.284264	0.0516166	0.0966613	-0.113597	-0.536296	0.0292659	1.0976	-0.172169	-0.135998	2.59299	1.03344	1.07975	6.51048	1.52451	0.067341	0.510982	-8.04776	0.281762	-1.02602	0.260493
GSM1572522	57.793	F	45	2.12981	-0.0317793	-1.38557	0.0946666	-0.903294	0.00407355	1.7664	0.500287	0.16971	-0.346839	-0.0816211	-0.0567268	3.25905	-0.456673	-5.38212	-0.0896407	-2.34368	-0.563919	-0.329086	1.45618	0.150027	0.760737	-1.30758	-0.507143	3.06311	-0.0452034	-0.277763	0.0759882	0.0694037	-0.383364	-0.957908	0.0344722	1.1312	-0.188819	-0.145459	2.53932	1.72998	0.753923	6.41063	1.1543	0.0999643	0.635244	-6.90847	0.251425	-1.02653	0.257497
GSM1572523	47.3444	F	47	2.14575	-0.0315021	-1.18579	0.0944231	-0.455682	0.00442249	1.76645	0.400231	0.184412	-0.317736	-0.03644	-0.0447317	3.52958	-0.5919	-5.62556	-0.0938374	-2.49547	-0.512545	-0.295444	1.53152	0.157485	0.742467	-1.57259	-0.464144	2.43326	-0.0120049	-0.265358	0.082091	0.127065	-0.178187	-0.527372	0.0257245	1.09931	-0.153082	-0.169532	1.95832	1.35238	0.848803	6.35785	1.30953	0.0774294	0.545117	-7.62597	0.276362	-0.937723	0.258201
GSM1572524	53.4735	F	54	2.33381	-0.0283435	-1.46625	0.0954554	-0.636967	0.00435639	1.61517	0.581716	0.201185	-0.382	-0.0472778	-0.0361994	3.03995	-0.615282	-5.1412	-0.0930807	-2.52243	-0.529618	-0.2888	1.44966	0.139089	0.748793	-1.66701	-0.508425	3.42003	-0.017506	-0.293332	0.0568354	0.101742	-0.256339	-0.739057	0.0162474	1.05358	-0.117171	-0.118049	2.7407	0.694415	0.941435	6.23264	1.30443	0.0553013	0.478417	-7.30856	0.264198	-0.98244	0.240614
GSM1572527	49.9611	M	47	2.20962	-0.0299226	-1.5217	0.0931182	-0.529461	0.00407867	1.34229	0.621803	0.133474	-0.393187	-0.034369	-0.0315492	2.74125	-0.415518	-5.14075	-0.120187	-1.83782	-0.532614	-0.300938	1.42976	0.104002	0.736081	-1.47771	-0.578106	2.057	-0.0148709	-0.282294	0.0651556	0.151445	-0.299796	-0.52473	0.0228839	1.06776	-0.108591	-0.103525	1.5362	1.05215	1.12056	6.40486	1.17164	0.0711816	0.519166	-7.38508	0.253978	-1.21241	0.229762
GSM1572529	34.1121	F	41	2.12641	-0.0306821	-1.48637	0.0946872	-0.894641	0.0040729	0.993382	0.430416	0.131797	-0.336048	-0.0320379	-0.0444606	3.00699	-0.497017	-4.90286	-0.0841941	-2.43835	-0.593898	-0.325781	1.48115	0.148408	0.707855	-1.6821	-0.527383	1.98778	-0.0396112	-0.351733	0.0765943	0.122817	-0.1825	-0.763781	0.0126752	1.06724	-0.129985	-0.128584	1.952	1.05118	1.03846	6.32336	1.53488	0.104318	0.518348	-6.96723	0.295325	-0.633753	0.249213
GSM1572530	45.0257	F	47	2.30455	-0.0342392	-1.34702	0.0903604	-0.613261	0.00422911	1.45434	0.745228	0.151449	-0.401641	-0.0212302	-0.0341729	2.76147	-0.536051	-5.94134	-0.126206	-2.59499	-0.562943	-0.349059	1.55208	0.12205	0.764598	-1.46678	-0.570125	1.86759	-0.105954	-0.269571	0.0635541	0.134608	-0.151239	-0.920176	0.049867	1.07725	-0.315269	-0.135468	2.67272	1.19503	1.00841	6.27498	1.40385	0.0698073	0.563956	-7.52681	0.244425	-0.909282	0.246062
GSM1572531	42.4107	F	46	2.2062	-0.0306187	-1.4687	0.0976869	-0.58232	0.00451725	1.28387	0.642533	0.150596	-0.278456	-0.0335859	-0.0369426	3.45223	-0.511834	-5.81843	-0.0838602	-2.79597	-0.557373	-0.312316	1.44491	0.113525	0.761824	-1.59105	-0.354348	2.7574	-0.0370117	-0.291982	0.0767056	0.10842	-0.207881	-0.736899	0.0258626	1.12858	-0.132627	-0.118059	2.24297	1.47078	0.957426	6.47607	1.31937	0.0884825	0.642219	-6.865	0.307531	-0.899383	0.250194
GSM1572532	39.6185	F	47	2.18458	-0.0322705	-1.56134	0.094305	-0.474799	0.00431121	1.27245	0.658501	0.250935	-0.372416	-0.0363823	-0.0318176	3.61562	-0.531796	-4.1578	-0.112642	-2.53155	-0.586751	-0.308894	1.54568	0.119351	0.797724	-1.83929	-0.553158	2.14273	-0.0102185	-0.24414	0.0615734	0.123057	-0.141701	-0.694767	0.0848731	1.11164	-0.115828	-0.137548	2.14601	1.29272	0.836673	6.19704	1.44069	0.0821445	0.530256	-7.39544	0.247402	-0.949495	0.229995
GSM1572533	36.5257	M	41	2.37861	-0.03178	-1.52769	0.0955104	-0.475568	0.0042098	1.45222	0.701809	0.18292	-0.375908	-0.0357568	-0.0423149	3.12648	-0.744779	-4.49505	-0.120568	-2.6553	-0.563412	-0.364718	1.50586	0.107957	0.758314	-1.8307	-0.529123	2.61195	-0.0490917	-0.37864	0.0705514	0.181089	-0.195397	-0.749052	0.0188527	1.08653	-0.215416	-0.144811	1.91024	0.622776	1.07043	6.51223	1.32875	0.0785586	0.495752	-7.59853	0.262602	-1.02678	0.248534
GSM1572534	44.2359	F	43	2.18326	-0.0298975	-1.56182	0.0924642	-0.430289	0.00415445	1.03883	0.525247	0.14989	-0.360891	-0.0278832	-0.0329689	3.30239	-0.552717	-4.62292	-0.0973792	-2.11091	-0.589556	-0.271718	1.49328	0.204799	0.768667	-1.71454	-0.454116	3.18915	-0.0395214	-0.312925	0.0735999	0.111712	-0.241116	-0.888151	0.0441348	1.13877	-0.231601	-0.17288	3.2484	0.983806	1.05309	6.61281	1.33522	0.114488	0.480544	-7.99038	0.261273	-0.807131	0.248212
GSM1572535	48.2924	F	46	2.01176	-0.0322614	-1.32471	0.0972166	-0.885324	0.00456784	0.900048	0.754441	0.201556	-0.295383	-0.0482235	-0.049387	3.33709	-0.465078	-5.49277	-0.145189	-2.71594	-0.560624	-0.338322	1.43261	0.141917	0.758264	-1.54685	-0.44355	2.627	-0.0750886	-0.318546	0.067574	0.107358	-0.120164	-0.742763	0.022479	1.05071	-0.165044	-0.155812	2.22321	0.806772	1.11177	6.36727	1.41626	0.0534239	0.49834	-7.3055	0.246293	-0.68269	0.24798
GSM1572536	43.1881	M	47	2.29816	-0.0306305	-1.36911	0.0961143	-0.790493	0.00411714	1.74004	0.460354	0.16448	-0.353164	-0.0550244	-0.0433664	3.08811	-0.489134	-5.12509	-0.107646	-2.91043	-0.567991	-0.331268	1.56061	0.169535	0.768392	-1.52362	-0.538428	2.31811	-0.0444929	-0.313427	0.0682934	0.120891	-0.169386	-0.753473	0.0215819	1.11842	-0.167645	-0.186484	2.55939	0.897553	0.897307	6.55378	1.40323	0.104245	0.52701	-7.5429	0.247311	-0.921616	0.244039
GSM1572537	50.2001	F	55	2.20054	-0.032027	-1.59889	0.0983131	-0.642436	0.00459142	1.52501	0.765567	0.173613	-0.254811	-0.0208927	-0.0334678	3.43696	-0.59397	-5.33203	-0.118456	-2.35507	-0.555611	-0.377701	1.46897	0.196257	0.771594	-1.77952	-0.4794	2.06868	-0.0630426	-0.249449	0.0734811	0.104609	-0.121858	-0.789084	0.0381131	1.10955	-0.133973	-0.154169	2.67757	1.22026	0.845559	6.16199	1.28268	0.0694805	0.617997	-6.61091	0.325075	-0.694723	0.255933
GSM1572538	47.4494	F	53	2.09881	-0.030968	-1.47093	0.0916988	-0.534668	0.00360648	1.85056	0.532356	0.187298	-0.325361	-0.0505318	-0.0316985	3.58963	-0.571308	-4.86509	-0.0837766	-2.19604	-0.566208	-0.307932	1.51943	0.126507	0.802829	-1.47308	-0.416104	2.237	-0.0672476	-0.264217	0.0758141	0.128017	-0.153147	-0.539386	0.0351627	1.07821	-0.138818	-0.13926	1.81675	1.44337	0.95396	6.22673	1.3464	0.0787394	0.589326	-7.34809	0.213994	-1.06823	0.245527
GSM1572539	51.3179	M	48	2.11469	-0.029981	-1.36684	0.0949208	-0.52513	0.00378049	1.79997	0.685099	0.222042	-0.300618	-0.0359029	-0.0522819	2.9617	-0.582513	-4.88181	-0.0924745	-2.85655	-0.527524	-0.295702	1.52988	0.184139	0.746615	-1.61643	-0.574843	2.1922	-0.0377212	-0.293548	0.0760346	0.127908	-0.177618	-0.533406	0.0656546	1.11899	-0.119102	-0.133851	2.32012	1.55433	1.04188	6.45768	1.22026	0.0843608	0.476226	-7.14636	0.276759	-0.939918	0.255252
GSM1572540	60.0172	M	53	2.01653	-0.0289731	-1.4549	0.0976096	-0.718821	0.00446032	1.62383	0.407875	0.220623	-0.354921	-0.0312013	-0.0555933	2.74683	-0.465297	-4.80469	-0.079003	-1.53758	-0.528347	-0.328234	1.52309	0.171382	0.765075	-1.47439	-0.526844	2.84075	-0.0775595	-0.248448	0.0560807	0.138786	-0.222588	-0.799518	0.0144002	1.08154	-0.133893	-0.173754	2.71589	2.16427	0.918737	6.30969	1.22573	0.107054	0.445097	-7.21162	0.238302	-1.06895	0.253118
GSM1572541	49.4988	F	50	1.94864	-0.0279434	-1.21032	0.0958748	-0.703038	0.00431247	1.49538	0.482449	0.222357	-0.346005	-0.049749	-0.0496958	2.79026	-0.571034	-5.09705	-0.0725355	-3.26713	-0.527928	-0.295133	1.49013	0.162673	0.738914	-1.75295	-0.510594	4.04779	-0.100534	-0.318911	0.0641949	0.116391	-0.239955	-0.867028	0.13594	1.07988	-0.210804	-0.130146	2.08669	2.55344	0.909027	6.24031	1.19617	0.109594	0.507687	-6.65485	0.186376	-1.04105	0.255214
GSM1572543	42.1841	F	49	2.00066	-0.0272025	-1.37153	0.0951553	-0.6201	0.00441829	1.63938	0.721807	0.15701	-0.328467	-0.0376484	-0.0553665	3.10802	-0.82789	-5.26733	-0.0725703	-2.28091	-0.518038	-0.31259	1.47275	0.227926	0.743132	-1.75709	-0.45118	2.43499	-0.114105	-0.278195	0.0685174	0.0911691	-0.253677	-0.859404	0.0474844	1.09299	-0.179618	-0.131514	1.93313	1.41587	0.805979	6.42594	1.35722	0.0745933	0.497835	-6.13602	0.229537	-1.14364	0.25173
GSM1572544	48.399	F	51	2.14432	-0.0305058	-1.45805	0.0965368	-0.468594	0.00424126	1.71824	0.631619	0.230539	-0.300006	-0.0711073	-0.0579641	2.82475	-0.355946	-4.61371	-0.0886082	-2.5528	-0.537836	-0.315814	1.50649	0.156196	0.769213	-1.79519	-0.477616	3.18883	-0.0172933	-0.315892	0.0720206	0.113731	-0.229863	-0.669969	0.0105793	1.07201	-0.212974	-0.139627	1.90106	1.01741	0.864316	6.31989	1.289	0.0942655	0.516185	-7.12675	0.254993	-0.718016	0.244552
GSM1572545	50.9791	F	52	2.18544	-0.0303579	-1.25755	0.0993358	-0.529345	0.00372694	1.34308	0.403933	0.208693	-0.305744	-0.0337894	-0.0382125	2.71121	-0.689636	-4.85629	-0.0867901	-2.40033	-0.535839	-0.310339	1.54002	0.124484	0.758917	-1.48842	-0.501563	2.40193	-0.0885571	-0.286233	0.0508151	0.134908	-0.146108	-0.739306	0.0172828	1.09216	-0.181329	-0.129292	2.002	0.660787	0.906922	6.39878	1.52974	0.0693087	0.537167	-7.1038	0.27066	-1.12948	0.249852
GSM1572546	49.1384	F	55	2.07928	-0.0337103	-1.57215	0.0932433	-0.89362	0.00433577	1.24792	0.517286	0.173233	-0.299166	-0.0569361	-0.047285	3.11092	-0.645998	-5.90118	-0.0911622	-2.12999	-0.564771	-0.280106	1.49661	0.158027	0.781434	-1.79583	-0.489703	2.35113	-0.0399704	-0.244847	0.0712542	0.0892499	-0.123849	-0.744878	0.0365369	1.05237	-0.215861	-0.123978	1.66925	0.950525	0.829152	6.3867	1.29906	0.0864345	0.606616	-6.75033	0.255515	-0.878172	0.245042
GSM1572547	49.9352	F	53	2.31886	-0.0314623	-1.31507	0.0976352	-0.685084	0.0041494	1.41821	0.460104	0.145865	-0.337697	-0.0330483	-0.0453688	2.67694	-0.454331	-4.47438	-0.0741812	-2.0573	-0.559917	-0.321964	1.4755	0.156112	0.739765	-1.71442	-0.489727	2.27498	-0.0660931	-0.250624	0.0763137	0.101426	-0.170809	-0.510051	0.0545124	1.03042	-0.166713	-0.12607	1.85363	0.993106	0.901167	6.51436	1.25435	0.078814	0.585509	-7.39191	0.26452	-1.02459	0.240926
GSM1572548	55.0323	M	56	2.28713	-0.0329026	-1.17859	0.0970966	-0.48038	0.00419199	1.57958	0.560944	0.232402	-0.321969	-0.0328479	-0.0285726	3.44062	-0.42774	-4.59709	-0.0899078	-1.6296	-0.491303	-0.28498	1.49021	0.140884	0.741725	-1.29541	-0.474997	2.02608	-0.0470141	-0.270503	0.0582114	0.171841	-0.11119	-0.54451	0.0466967	1.05337	-0.168753	-0.113664	1.45985	0.680761	1.1222	6.30428	1.19634	0.0976145	0.473123	-7.10728	0.208871	-1.02562	0.25292
GSM1572551	49.3044	F	56	2.30291	-0.0311598	-1.31885	0.0964751	-0.223457	0.00433986	1.23411	0.497311	0.147341	-0.3176	-0.0353118	-0.032912	3.03507	-0.49251	-3.91711	-0.0775258	-1.94369	-0.483453	-0.349956	1.48048	0.126135	0.721231	-1.43681	-0.465448	1.99609	0	-0.25564	0.0536923	0.109429	-0.132228	-0.546671	0.0332797	1.08372	-0.179112	-0.11361	1.36974	1.36429	1.05865	6.42378	1.30849	0.0656694	1.3801	-7.35942	0.21957	-0.950341	0.25062
GSM1572552	47.59	F	53	2.19387	-0.0333385	-1.4323	0.096202	-0.902349	0.00457414	1.79033	0.518201	0.212621	-0.29532	-0.033415	-0.0366194	2.63859	-0.363751	-5.94046	-0.0889302	-2.31239	-0.582451	-0.270022	1.52362	0.124105	0.816544	-1.62571	-0.478634	2.61048	0	-0.300301	0.0748069	0.130857	-0.19297	-0.852961	0.0286276	1.09527	-0.249939	-0.158281	2.30118	1.31936	1.03538	6.07389	1.42269	0.0753116	0.558322	-7.03506	0.24033	-1.09934	0.249855
GSM1572554	51.29	F	51	2.05594	-0.0309783	-1.42773	0.0952368	-0.51037	0.00389692	0.989238	0.40345	0.165649	-0.307087	-0.0263997	-0.0428677	2.83355	-0.415905	-5.10123	-0.0818271	-2.0641	-0.548304	-0.279629	1.53825	0.142148	0.799572	-1.28469	-0.498803	1.77525	0	-0.248215	0.0812533	0.121684	-0.146669	-0.672879	0.0197313	1.05389	-0.137981	-0.148153	1.86269	0.82469	0.968728	6.28585	1.39907	0.0550037	0.515408	-7.15598	0.236538	-0.80043	0.246011
GSM1572556	43.293	F	51	2.40577	-0.0289283	-1.42973	0.0939329	-0.505857	0.00415372	1.27464	0.438274	0.153343	-0.356039	-0.0343303	-0.0431145	2.87562	-0.618744	-4.62956	-0.120618	-2.04109	-0.545051	-0.311595	1.48425	0.133574	0.77086	-1.6068	-0.489788	2.19538	-0.0214811	-0.361047	0.0688971	0.103044	-0.131908	-0.532782	0.0215853	1.05562	-0.295283	-0.151051	2.07856	1.23395	1.08796	6.12842	1.24902	0.0713616	0.473921	-6.85698	0.156423	-0.891396	0.250306
GSM1572557	55.5025	M	54	2.27782	-0.0322	-1.38875	0.0921427	-0.834072	0.00433678	1.85554	0.328498	0.200291	-0.270706	-0.0483469	-0.0393804	3.27798	-0.414119	-4.97182	-0.0784054	-2.07338	-0.547039	-0.291644	1.56718	0.144567	0.790149	-1.46211	-0.554529	2.35899	-0.10812	-0.222015	0.07491	0.11202	-0.12079	-0.752736	0.0161469	1.0963	-0.164886	-0.104981	1.95885	2.11001	1.18664	6.29817	1.23886	0.0776223	0.453808	-7.12231	0.288908	-0.721937	0.237969
GSM1572559	61.2749	M	53	1.99256	-0.0307779	-1.38272	0.0904897	-0.744547	0.00381691	2.05581	0.519987	0.181095	-0.314531	-0.0377379	-0.0622231	2.71242	-0.584125	-4.73028	-0.0940158	-2.05556	-0.592234	-0.346694	1.53266	0.121612	0.762636	-1.39146	-0.512369	2.07924	-0.0738419	-0.25331	0.0588946	0.144009	-0.252388	-0.648508	0.0278412	1.05608	-0.168991	-0.110114	2.68897	2.61299	0.988298	6.57255	1.43374	0.0791052	0.455006	-7.45809	0.270158	-1.20181	0.261164
GSM1572560	51.347	F	55	2.22446	-0.0317519	-1.41217	0.0955742	-0.599945	0.00427223	1.05588	0.537634	0.226374	-0.347419	-0.0304115	-0.0373634	2.97293	-0.631902	-5.1456	-0.102541	-1.71404	-0.575196	-0.359744	1.48441	0.124764	0.790024	-1.58037	-0.466241	2.29095	-0.0422259	-0.275187	0.0574984	0.0880429	-0.17474	-0.640244	0.0686841	1.05583	-0.184914	-0.109485	2.35115	1.96629	0.909987	6.20919	1.38137	0.0701185	0.466732	-6.93878	0.300802	-0.97	0.246091
GSM1572562	57.1801	F	56	2.00559	-0.0308394	-1.43463	0.0975474	-0.731894	0.00366717	1.90629	0.487201	0.181284	-0.327903	-0.0245757	-0.0537776	3.98846	-0.4604	-5.03238	-0.0850144	-2.07416	-0.544209	-0.363375	1.57912	0.18337	0.809879	-1.58156	-0.47483	2.57971	0	-0.285406	0.0625995	0.0990631	-0.12072	-0.874345	0.0243402	1.05946	-0.263155	-0.128941	2.87612	1.90638	1.1793	6.42662	1.39407	0.0748609	0.480451	-6.92865	0.286624	-1.09552	0.253195
GSM1572566	47.4744	M	50	2.22701	-0.0298785	-1.40105	0.0957795	-0.472484	0.00422711	1.02082	0.473288	0.171603	-0.399789	-0.0266205	-0.0383035	2.94102	-0.862466	-5.83734	-0.0774976	-2.32086	-0.547463	-0.30496	1.55327	0.124364	0.799519	-1.44464	-0.457763	2.55016	-0.0844617	-0.36099	0.077425	0.135178	-0.125891	-0.549725	0.0134622	1.1332	-0.189526	-0.145711	2.17838	1.08952	1.05018	6.50527	1.20825	0.0684031	0.377447	-7.31766	0.253976	-0.918364	0.247106
GSM1572573	50.986	F	53	2.21087	-0.0300421	-1.37771	0.0965925	-0.277152	0.00448059	1.08677	0.766942	0.172665	-0.327261	-0.0312613	-0.0354071	3.12977	-0.658563	-4.60933	-0.0905503	-2.43214	-0.535648	-0.306899	1.51515	0.128711	0.745832	-1.86251	-0.612633	2.1743	-0.0631829	-0.333346	0.0565176	0.145695	-0.188287	-0.404035	0.0278789	1.03207	-0.163742	-0.10299	1.95507	1.18549	1.01775	6.46101	1.27019	0.0647526	0.547597	-7.46383	0.23251	-0.965319	0.247903
GSM1572576	39.5822	F	42	2.24907	-0.0319587	-1.47689	0.0929457	-0.326501	0.00415369	1.36379	0.657977	0.202512	-0.347065	-0.0358386	-0.0404992	3.65124	-0.515643	-5.34714	-0.0946563	-2.44272	-0.504025	-0.352186	1.56385	0.122206	0.768583	-1.95864	-0.485314	2.32126	-0.0909913	-0.332075	0.0854233	0.150339	-0.156456	-0.578593	0.0237476	1.11555	-0.133868	-0.125846	1.8534	1.00516	0.912637	6.33446	1.30835	0.0888491	0.515901	-7.92392	0.26719	-0.883551	0.260658
GSM1572590	44.9312	M	47	2.2053	-0.0328548	-1.46886	0.0973135	-0.365753	0.00452709	1.31594	0.770167	0.241002	-0.386642	-0.0308024	-0.031042	3.358	-0.634475	-5.01347	-0.0812053	-2.90638	-0.523267	-0.339928	1.5305	0.0982209	0.770985	-1.76367	-0.438471	2.12875	-0.05693	-0.339184	0.080373	0.169536	-0.182979	-0.258851	0.024319	1.13026	-0.160688	-0.107236	1.56041	0.925314	1.12465	6.39467	1.5081	0.07414	0.472901	-7.42613	0.284291	-0.948766	0.253949
GSM1572594	63.7248	M	70	2.37952	-0.032776	-1.34745	0.0950721	-0.372394	0.00360793	1.39669	0.690377	0.256647	-0.454482	-0.0969096	-0.0399711	3.63786	-0.376711	-4.41121	-0.0847581	-2.19773	-0.543644	-0.310741	1.61064	0.104801	0.7467	-1.75385	-0.408902	2.67351	-0.0505626	-0.303072	0.0793945	0.207687	-0.254763	-0.488603	0.0194263	1.09739	-0.128857	-0.105874	1.99809	1.89999	0.935013	6.25245	1.3097	0.0609085	0.536314	-7.27953	0.202594	-1.05664	0.255693
GSM1572601	45.7382	M	47	2.04426	-0.0303558	-1.33218	0.0974029	-0.686637	0.00419775	1.77334	0.205626	0.226957	-0.339737	-0.0365594	-0.0688573	2.6858	-0.554959	-5.74749	-0.0796188	-1.92131	-0.532509	-0.36812	1.5401	0.124247	0.765353	-1.40443	-0.580732	2.86637	0	-0.234561	0.0523988	0.0891671	-0.230865	-0.871956	0.0447948	1.09201	-0.262527	-0.0937326	2.13662	1.23487	0.953785	6.59034	1.25994	0.0904447	0.476808	-7.46196	0.229229	-1.11229	0.247524
GSM1572613	51.7194	M	49	2.02853	-0.0317885	-1.32549	0.0974866	-0.808026	0.00352976	1.28013	0.510828	0.185885	-0.397464	-0.0268918	-0.0488192	3.22106	-0.503779	-4.83841	-0.105147	-2.07807	-0.514852	-0.316702	1.50084	0.191011	0.814409	-1.51056	-0.487756	2.24702	-0.0373746	-0.242866	0.0584157	0.126424	-0.156625	-0.607029	0.0225179	1.03798	-0.201928	-0.137067	2.7091	1.89025	0.869594	6.55278	1.28792	0.0715788	0.492226	-7.22893	0.230931	-0.859868	0.233084
GSM1655185	44.9487	F	46	2.26655	-0.0307531	-1.39346	0.0961591	-0.456532	0.00424613	1.64586	0.653182	0.173872	-0.389818	-0.0474769	-0.0350836	3.18561	-0.456504	-4.81048	-0.115519	-2.87947	-0.528865	-0.324192	1.5619	0.155136	0.732035	-1.39204	-0.435091	2.49708	-0.16807	-0.269744	0.0666052	0.107305	-0.167363	-0.597271	0.028334	1.09595	-0.127792	-0.124383	1.78597	0.658894	0.944291	6.24511	1.24261	0.092078	0.610279	-7.374	0.246115	-1.01169	0.258733
GSM1655187	42.429	F	41	2.03324	-0.0286731	-1.56297	0.0988182	-0.71063	0.00383583	1.25013	0.389804	0.132243	-0.390121	-0.0375837	-0.0417044	3.5047	-0.407259	-5.37057	-0.109968	-3.08649	-0.49038	-0.315783	1.49483	0.132934	0.691397	-1.63516	-0.423442	2.48139	-0.0914512	-0.329053	0.0813379	0.111142	-0.146278	-0.60149	0.0233335	1.07439	-0.136817	-0.138967	2.09943	1.11614	0.922722	6.44352	1.63061	0.0609639	0.457103	-7.01056	0.204822	-0.843944	0.252045
GSM1655188	46.9216	F	48	2.24297	-0.0283078	-1.36644	0.0990225	-0.470036	0.0041222	1.21926	0.40684	0.198092	-0.352406	-0.0424296	-0.0514973	3.22906	-0.712472	-4.97312	-0.0970133	-2.1517	-0.574716	-0.328023	1.56052	0.111023	0.750388	-1.50974	-0.531131	2.76247	0	-0.336768	0.0660699	0.133483	-0.177441	-0.5348	0.0388062	1.06255	-0.15437	-0.118688	2.0682	1.43676	0.829086	6.35086	1.2737	0.0779155	0.755725	-7.90721	0.24794	-1.3423	0.242732
GSM1655190	38.019	F	42	2.1578	-0.0295443	-1.42049	0.0950215	-0.702689	0.00415772	1.50847	0.631849	0.257128	-0.369927	-0.0314335	-0.0431089	3.07106	-0.453912	-5.73796	-0.106569	-2.42572	-0.54762	-0.339883	1.47751	0.111016	0.740911	-1.82438	-0.486878	2.42535	-0.0891399	-0.342066	0.0660861	0.103501	-0.218902	-0.650799	0.0213017	1.09449	-0.217051	-0.183875	1.5992	1.25786	1.07058	6.29089	1.44646	0.0675795	0.539453	-7.02243	0.288223	-0.78277	0.247181
GSM1655192	37.5153	M	43	2.28126	-0.0315141	-1.28677	0.0945741	-0.63944	0.00424412	1.12601	0.727821	0.19806	-0.390537	-0.0530245	-0.024992	2.35711	-0.401413	-4.70653	-0.0969307	-1.99688	-0.571949	-0.338072	1.52004	0.172097	0.757804	-1.68847	-0.613336	2.49225	-0.0350256	-0.257334	0.0716694	0.125408	-0.105075	-0.48724	0.0331504	1.05071	-0.146857	-0.147706	1.75727	0.762432	1.10636	6.32619	1.23386	0.0704198	0.424883	-7.59745	0.284086	-1.14533	0.246796
GSM1655193	39.2796	M	42	2.21995	-0.0332898	-1.35767	0.0944815	-0.93346	0.00412329	1.87112	0.435248	0.162794	-0.345202	-0.0257139	-0.0473326	3.0977	-0.394044	-5.67468	-0.0958507	-2.60639	-0.578863	-0.321978	1.54338	0.148181	0.768369	-2.14685	-0.457804	3.14243	-0.10754	-0.23631	0.0695039	0.124027	-0.208502	-0.727139	0.0155973	1.06908	-0.138879	-0.144488	1.6076	1.20122	0.774793	6.4486	1.36946	0.090019	0.512775	-6.57874	0.26959	-1.01172	0.249414
GSM1655194	55.7907	F	51	2.23293	-0.0306491	-1.27613	0.0963335	-0.453827	0.0043919	1.33272	0.512024	0.115179	-0.322186	-0.0254688	-0.0436497	3.11383	-0.413522	-5.24018	-0.0860659	-1.53137	-0.533702	-0.311844	1.49528	0.109065	0.454084	-1.49917	-0.461429	2.38388	-0.0127047	-0.209345	0.0622866	0.096754	-0.156779	-0.601367	0.0415257	1.05374	-0.219362	-0.160587	1.76078	1.17587	0.915899	6.51042	1.44893	0.0639583	0.459686	-7.24441	0.231961	-1.00047	0.245221
GSM1655197	48.2188	M	43	2.20285	-0.0308595	-1.47838	0.0964139	-0.755938	0.0039353	2.00409	0.67632	0.188968	-0.33194	-0.0284449	-0.0264105	3.57342	-0.507233	-4.7074	-0.0931079	-2.09897	-0.596313	-0.305702	1.55808	0.118735	0.747548	-1.63959	-0.39179	2.47361	-0.045289	-0.304702	0.065159	0.102373	-0.168703	-0.824497	0.0322803	1.08723	-0.15631	-0.172188	2.11306	2.03962	0.90165	6.5125	1.31421	0.0545761	0.407178	-7.13764	0.243083	-0.871632	0.24978
GSM1655198	47.336	F	44	2.06137	-0.0338913	-1.52047	0.0936682	-0.84998	0.00403825	1.91358	0.534107	0.174926	-0.287181	-0.0319284	-0.0369072	3.05395	-0.500797	-5.02768	-0.0799676	-2.10394	-0.523569	-0.291453	1.56355	0.146105	0.724138	-1.7276	-0.605079	2.28093	-0.0600378	-0.260629	0.0528203	0.0764852	-0.139391	-0.771508	0.0216971	1.07287	-0.158933	-0.122047	1.89134	1.13149	0.976935	6.66719	1.40538	0.0592006	0.409231	-7.05497	0.278526	-0.86376	0.238778
GSM1655201	46.5735	M	44	2.15397	-0.031222	-1.60642	0.0944062	-0.706918	0.00436502	1.41702	0.592287	0.164537	-0.332561	-0.0234002	-0.0366909	3.86296	-0.696197	-5.17425	-0.120436	-1.90735	-0.528933	-0.296188	1.50959	0.127771	0.748874	-1.63158	-0.547777	2.39446	-0.0126715	-0.284272	0.0738433	0.162594	-0.138137	-0.510547	0.0135409	1.10923	-0.126758	-0.149508	2.03438	1.17512	1.02482	6.61909	1.32083	0.0798046	0.373791	-6.62166	0.234838	-0.929897	0.238811
GSM1655203	44.1535	M	44	2.22924	-0.0297363	-1.33034	0.0938645	-0.544956	0.00445986	1.97884	0.694687	0.20643	-0.377079	-0.029086	-0.0434423	2.58277	-0.91375	-5.40134	-0.0969329	-1.72576	-0.507126	-0.341196	1.51465	0.141842	0.736835	-1.88864	-0.481561	2.01488	-0.095671	-0.219547	0.034963	0.111508	-0.092202	-0.659642	0.0563595	1.04709	-0.15925	-0.127543	1.79984	0.956673	0.818906	6.43756	1.1026	0.0649825	0.486381	-7.40077	0.322702	-0.823145	0.243742
GSM1655204	44.5749	F	47	2.19574	-0.0320254	-1.48705	0.0959575	-0.626347	0.00451767	1.34102	0.829217	0.235519	-0.438545	-0.0242518	-0.0438882	3.44504	-0.553546	-5.21207	-0.0985244	-2.46676	-0.549928	-0.322094	1.55437	0.122977	0.786982	-1.6915	-0.448119	2.14373	-0.0355384	-0.315332	0.0657764	0.112782	-0.176336	-0.701733	0.0470032	1.19921	-0.168407	-0.125019	2.07178	1.24035	1.04112	6.4749	1.25782	0.0878895	0.599086	-7.4259	0.275697	-0.923564	0.24934
GSM1655205	47.9339	F	53	2.1574	-0.0304774	-1.52157	0.101755	-0.552897	0.00421253	1.55864	0.760349	0.184204	-0.366358	-0.0435753	-0.0392996	3.18979	-0.548587	-4.9966	-0.0885381	-2.51757	-0.517748	-0.303229	1.4925	0.146893	0.775713	-1.72944	-0.490814	2.8764	-0.0604387	-0.265417	0.0721211	0.154189	-0.230183	-0.636122	0.0224475	1.05426	-0.293141	-0.167921	1.89588	0.973768	1.00866	6.29887	1.38625	0.0977522	0.473052	-7.12207	0.268754	-0.961591	0.251591
GSM1655207	45.2063	F	46	2.24523	-0.0308655	-1.51922	0.0947719	-0.472383	0.00382249	1.40228	0.668054	0.150677	-0.374267	-0.0496793	-0.0410517	3.20233	-0.510143	-5.08498	-0.101618	-2.20607	-0.527083	-0.316877	1.51766	0.148116	0.838815	-1.33503	-0.605462	2.28048	-0.088813	-0.284264	0.0516166	0.0966613	-0.113597	-0.536296	0.0292659	1.0976	-0.172169	-0.135998	2.59299	1.03344	1.07975	6.51048	1.52451	0.067341	0.510982	-8.04776	0.281762	-1.02602	0.260493
GSM1655209	36.6918	F	40	2.25396	-0.0293399	-1.26177	0.0911788	-0.550006	0.00419962	1.61349	0.529078	0.212977	-0.387078	-0.0274185	-0.034375	3.27494	-0.456999	-5.61215	-0.108631	-3.24629	-0.570794	-0.31657	1.51471	0.141037	0.726793	-2.11068	-0.525792	1.78661	-0.0115764	-0.310966	0.0695955	0.123144	-0.226361	-0.745076	0.030211	1.06901	-0.0834603	-0.163225	1.6309	1.22813	0.888816	6.28841	1.17176	0.076023	0.474247	-7.51091	0.250632	-0.786475	0.244056
GSM1655210	57.793	F	45	2.12981	-0.0317793	-1.38557	0.0946666	-0.903294	0.00407355	1.7664	0.500287	0.16971	-0.346839	-0.0816211	-0.0567268	3.25905	-0.456673	-5.38212	-0.0896407	-2.34368	-0.563919	-0.329086	1.45618	0.150027	0.760737	-1.30758	-0.507143	3.06311	-0.0452034	-0.277763	0.0759882	0.0694037	-0.383364	-0.957908	0.0344722	1.1312	-0.188819	-0.145459	2.53932	1.72998	0.753923	6.41063	1.1543	0.0999643	0.635244	-6.90847	0.251425	-1.02653	0.257497
GSM1655211	47.3444	F	47	2.14575	-0.0315021	-1.18579	0.0944231	-0.455682	0.00442249	1.76645	0.400231	0.184412	-0.317736	-0.03644	-0.0447317	3.52958	-0.5919	-5.62556	-0.0938374	-2.49547	-0.512545	-0.295444	1.53152	0.157485	0.742467	-1.57259	-0.464144	2.43326	-0.0120049	-0.265358	0.082091	0.127065	-0.178187	-0.527372	0.0257245	1.09931	-0.153082	-0.169532	1.95832	1.35238	0.848803	6.35785	1.30953	0.0774294	0.545117	-7.62597	0.276362	-0.937723	0.258201
GSM1655212	53.4735	F	54	2.33381	-0.0283435	-1.46625	0.0954554	-0.636967	0.00435639	1.61517	0.581716	0.201185	-0.382	-0.0472778	-0.0361994	3.03995	-0.615282	-5.1412	-0.0930807	-2.52243	-0.529618	-0.2888	1.44966	0.139089	0.748793	-1.66701	-0.508425	3.42003	-0.017506	-0.293332	0.0568354	0.101742	-0.256339	-0.739057	0.0162474	1.05358	-0.117171	-0.118049	2.7407	0.694415	0.941435	6.23264	1.30443	0.0553013	0.478417	-7.30856	0.264198	-0.98244	0.240614
GSM1655215	43.3965	M	40	2.2253	-0.0322634	-1.54548	0.0984253	-0.809302	0.00438625	1.46257	0.575465	0.22532	-0.393039	-0.0542892	-0.0356488	3.01807	-0.584137	-5.76285	-0.106588	-2.24328	-0.530543	-0.336316	1.56843	0.14434	0.791681	-2.26325	-0.4516	2.35797	-0.0502146	-0.290049	0.0520277	0.160167	-0.099505	-0.677473	0.0230855	1.16607	-0.123516	-0.134739	1.79659	1.26479	1.05582	6.50385	1.55124	0.0612667	0.494317	-6.78783	0.314223	-0.732947	0.255481
GSM1655216	49.9611	M	47	2.20962	-0.0299226	-1.5217	0.0931182	-0.529461	0.00407867	1.34229	0.621803	0.133474	-0.393187	-0.034369	-0.0315492	2.74125	-0.415518	-5.14075	-0.120187	-1.83782	-0.532614	-0.300938	1.42976	0.104002	0.736081	-1.47771	-0.578106	2.057	-0.0148709	-0.282294	0.0651556	0.151445	-0.299796	-0.52473	0.0228839	1.06776	-0.108591	-0.103525	1.5362	1.05215	1.12056	6.40486	1.17164	0.0711816	0.519166	-7.38508	0.253978	-1.21241	0.229762
GSM1655218	34.1121	F	41	2.12641	-0.0306821	-1.48637	0.0946872	-0.894641	0.0040729	0.993382	0.430416	0.131797	-0.336048	-0.0320379	-0.0444606	3.00699	-0.497017	-4.90286	-0.0841941	-2.43835	-0.593898	-0.325781	1.48115	0.148408	0.707855	-1.6821	-0.527383	1.98778	-0.0396112	-0.351733	0.0765943	0.122817	-0.1825	-0.763781	0.0126752	1.06724	-0.129985	-0.128584	1.952	1.05118	1.03846	6.32336	1.53488	0.104318	0.518348	-6.96723	0.295325	-0.633753	0.249213
GSM1655219	45.0257	F	47	2.30455	-0.0342392	-1.34702	0.0903604	-0.613261	0.00422911	1.45434	0.745228	0.151449	-0.401641	-0.0212302	-0.0341729	2.76147	-0.536051	-5.94134	-0.126206	-2.59499	-0.562943	-0.349059	1.55208	0.12205	0.764598	-1.46678	-0.570125	1.86759	-0.105954	-0.269571	0.0635541	0.134608	-0.151239	-0.920176	0.049867	1.07725	-0.315269	-0.135468	2.67272	1.19503	1.00841	6.27498	1.40385	0.0698073	0.563956	-7.52681	0.244425	-0.909282	0.246062
GSM1655220	39.6185	F	47	2.18458	-0.0322705	-1.56134	0.094305	-0.474799	0.00431121	1.27245	0.658501	0.250935	-0.372416	-0.0363823	-0.0318176	3.61562	-0.531796	-4.1578	-0.112642	-2.53155	-0.586751	-0.308894	1.54568	0.119351	0.797724	-1.83929	-0.553158	2.14273	-0.0102185	-0.24414	0.0615734	0.123057	-0.141701	-0.694767	0.0848731	1.11164	-0.115828	-0.137548	2.14601	1.29272	0.836673	6.19704	1.44069	0.0821445	0.530256	-7.39544	0.247402	-0.949495	0.229995
GSM1655222	36.5257	M	41	2.37861	-0.03178	-1.52769	0.0955104	-0.475568	0.0042098	1.45222	0.701809	0.18292	-0.375908	-0.0357568	-0.0423149	3.12648	-0.744779	-4.49505	-0.120568	-2.6553	-0.563412	-0.364718	1.50586	0.107957	0.758314	-1.8307	-0.529123	2.61195	-0.0490917	-0.37864	0.0705514	0.181089	-0.195397	-0.749052	0.0188527	1.08653	-0.215416	-0.144811	1.91024	0.622776	1.07043	6.51223	1.32875	0.0785586	0.495752	-7.59853	0.262602	-1.02678	0.248534
GSM1655223	44.2359	F	43	2.18326	-0.0298975	-1.56182	0.0924642	-0.430289	0.00415445	1.03883	0.525247	0.14989	-0.360891	-0.0278832	-0.0329689	3.30239	-0.552717	-4.62292	-0.0973792	-2.11091	-0.589556	-0.271718	1.49328	0.204799	0.768667	-1.71454	-0.454116	3.18915	-0.0395214	-0.312925	0.0735999	0.111712	-0.241116	-0.888151	0.0441348	1.13877	-0.231601	-0.17288	3.2484	0.983806	1.05309	6.61281	1.33522	0.114488	0.480544	-7.99038	0.261273	-0.807131	0.248212
GSM1655224	48.2924	F	46	2.01176	-0.0322614	-1.32471	0.0972166	-0.885324	0.00456784	0.900048	0.754441	0.201556	-0.295383	-0.0482235	-0.049387	3.33709	-0.465078	-5.49277	-0.145189	-2.71594	-0.560624	-0.338322	1.43261	0.141917	0.758264	-1.54685	-0.44355	2.627	-0.0750886	-0.318546	0.067574	0.107358	-0.120164	-0.742763	0.022479	1.05071	-0.165044	-0.155812	2.22321	0.806772	1.11177	6.36727	1.41626	0.0534239	0.49834	-7.3055	0.246293	-0.68269	0.24798
GSM1655225	43.1881	M	47	2.29816	-0.0306305	-1.36911	0.0961143	-0.790493	0.00411714	1.74004	0.460354	0.16448	-0.353164	-0.0550244	-0.0433664	3.08811	-0.489134	-5.12509	-0.107646	-2.91043	-0.567991	-0.331268	1.56061	0.169535	0.768392	-1.52362	-0.538428	2.31811	-0.0444929	-0.313427	0.0682934	0.120891	-0.169386	-0.753473	0.0215819	1.11842	-0.167645	-0.186484	2.55939	0.897553	0.897307	6.55378	1.40323	0.104245	0.52701	-7.5429	0.247311	-0.921616	0.244039
GSM1655227	55.3393	F	62	2.1946	-0.0276477	-1.43561	0.0943845	-0.709388	0.0043275	2.17549	0.582425	0.206997	-0.272432	-0.02819	-0.0548406	3.73763	-0.560965	-5.88521	-0.0981277	-1.90353	-0.576698	-0.367077	1.5042	0.111853	0.767931	-1.36614	-0.671654	2.21686	-0.0209443	-0.307474	0.0576574	0.0897196	-0.248824	-1.13285	0.0162358	1.11097	-0.124422	-0.17476	2.29352	1.03308	0.918186	6.36656	1.22259	0.0721879	0.467456	-7.27315	0.252797	-1.12295	0.25035
GSM1655228	47.4494	F	53	2.09881	-0.030968	-1.47093	0.0916988	-0.534668	0.00360648	1.85056	0.532356	0.187298	-0.325361	-0.0505318	-0.0316985	3.58963	-0.571308	-4.86509	-0.0837766	-2.19604	-0.566208	-0.307932	1.51943	0.126507	0.802829	-1.47308	-0.416104	2.237	-0.0672476	-0.264217	0.0758141	0.128017	-0.153147	-0.539386	0.0351627	1.07821	-0.138818	-0.13926	1.81675	1.44337	0.95396	6.22673	1.3464	0.0787394	0.589326	-7.34809	0.213994	-1.06823	0.245527
GSM1655229	51.3179	M	48	2.11469	-0.029981	-1.36684	0.0949208	-0.52513	0.00378049	1.79997	0.685099	0.222042	-0.300618	-0.0359029	-0.0522819	2.9617	-0.582513	-4.88181	-0.0924745	-2.85655	-0.527524	-0.295702	1.52988	0.184139	0.746615	-1.61643	-0.574843	2.1922	-0.0377212	-0.293548	0.0760346	0.127908	-0.177618	-0.533406	0.0656546	1.11899	-0.119102	-0.133851	2.32012	1.55433	1.04188	6.45768	1.22026	0.0843608	0.476226	-7.14636	0.276759	-0.939918	0.255252
GSM1655230	60.0172	M	53	2.01653	-0.0289731	-1.4549	0.0976096	-0.718821	0.00446032	1.62383	0.407875	0.220623	-0.354921	-0.0312013	-0.0555933	2.74683	-0.465297	-4.80469	-0.079003	-1.53758	-0.528347	-0.328234	1.52309	0.171382	0.765075	-1.47439	-0.526844	2.84075	-0.0775595	-0.248448	0.0560807	0.138786	-0.222588	-0.799518	0.0144002	1.08154	-0.133893	-0.173754	2.71589	2.16427	0.918737	6.30969	1.22573	0.107054	0.445097	-7.21162	0.238302	-1.06895	0.253118
GSM1655232	66.6606	M	64	2.19065	-0.0321937	-1.31517	0.100162	-0.445617	0.00463937	1.67974	0.695132	0.187889	-0.323841	-0.0285085	-0.0455966	3.78812	-0.468163	-4.6563	-0.0898789	-2.16211	-0.48723	-0.208244	1.48987	0.135286	0.753724	-1.42981	-0.549835	2.67308	-0.0234363	-0.31323	0.0487579	0.101823	-0.150141	-0.701364	0.019939	1.07094	-0.153824	-0.124711	1.7666	1.33638	1.08784	6.55298	1.1699	0.0689466	0.497726	-7.31187	0.171397	-0.976812	0.24129
GSM1655235	61.3596	M	63	2.10392	-0.0274485	-1.23616	0.0940443	-0.548972	0.00379557	1.35771	0.533408	0.211213	-0.311242	-0.0335754	-0.015539	3.04918	-0.509719	-4.67491	-0.0786767	-2.42083	-0.561415	-0.27544	1.47609	0.111143	0.739926	-1.51938	-0.39078	2.69795	-0.0560938	-0.251305	0.0667809	0.114407	-0.125041	-0.451509	0.0241336	1.10255	-0.152104	-0.107939	4.01558	1.4281	0.950685	6.42878	1.18926	0.0798886	0.627685	-7.17063	0.206603	-0.984441	0.248472
GSM1655238	56.659	M	62	2.16289	-0.0308327	-1.24603	0.0934312	-0.771144	0.00450987	1.05902	0.492371	0.214752	-0.40894	-0.0273395	-0.0234491	4.0233	-0.635066	-4.91761	-0.083935	-1.9876	-0.504583	-0.27495	1.54645	0.124268	0.740556	-1.40176	-0.443017	1.9105	-0.0780885	-0.269377	0.0720739	0.105451	-0.122131	-0.486204	0.0749965	1.09291	-0.177647	-0.114721	1.55818	2.82737	0.925246	6.35492	1.45361	0.102324	0.459048	-6.75702	0.139854	-0.991724	0.248267
GSM1655240	49.4988	F	50	1.94864	-0.0279434	-1.21032	0.0958748	-0.703038	0.00431247	1.49538	0.482449	0.222357	-0.346005	-0.049749	-0.0496958	2.79026	-0.571034	-5.09705	-0.0725355	-3.26713	-0.527928	-0.295133	1.49013	0.162673	0.738914	-1.75295	-0.510594	4.04779	-0.100534	-0.318911	0.0641949	0.116391	-0.239955	-0.867028	0.13594	1.07988	-0.210804	-0.130146	2.08669	2.55344	0.909027	6.24031	1.19617	0.109594	0.507687	-6.65485	0.186376	-1.04105	0.255214
GSM1655245	42.1841	F	49	2.00066	-0.0272025	-1.37153	0.0951553	-0.6201	0.00441829	1.63938	0.721807	0.15701	-0.328467	-0.0376484	-0.0553665	3.10802	-0.82789	-5.26733	-0.0725703	-2.28091	-0.518038	-0.31259	1.47275	0.227926	0.743132	-1.75709	-0.45118	2.43499	-0.114105	-0.278195	0.0685174	0.0911691	-0.253677	-0.859404	0.0474844	1.09299	-0.179618	-0.131514	1.93313	1.41587	0.805979	6.42594	1.35722	0.0745933	0.497835	-6.13602	0.229537	-1.14364	0.25173
GSM1655248	48.399	F	51	2.14432	-0.0305058	-1.45805	0.0965368	-0.468594	0.00424126	1.71824	0.631619	0.230539	-0.300006	-0.0711073	-0.0579641	2.82475	-0.355946	-4.61371	-0.0886082	-2.5528	-0.537836	-0.315814	1.50649	0.156196	0.769213	-1.79519	-0.477616	3.18883	-0.0172933	-0.315892	0.0720206	0.113731	-0.229863	-0.669969	0.0105793	1.07201	-0.212974	-0.139627	1.90106	1.01741	0.864316	6.31989	1.289	0.0942655	0.516185	-7.12675	0.254993	-0.718016	0.244552
GSM1655251	50.9791	F	52	2.18544	-0.0303579	-1.25755	0.0993358	-0.529345	0.00372694	1.34308	0.403933	0.208693	-0.305744	-0.0337894	-0.0382125	2.71121	-0.689636	-4.85629	-0.0867901	-2.40033	-0.535839	-0.310339	1.54002	0.124484	0.758917	-1.48842	-0.501563	2.40193	-0.0885571	-0.286233	0.0508151	0.134908	-0.146108	-0.739306	0.0172828	1.09216	-0.181329	-0.129292	2.002	0.660787	0.906922	6.39878	1.52974	0.0693087	0.537167	-7.1038	0.27066	-1.12948	0.249852
GSM1655254	49.1384	F	55	2.07928	-0.0337103	-1.57215	0.0932433	-0.89362	0.00433577	1.24792	0.517286	0.173233	-0.299166	-0.0569361	-0.047285	3.11092	-0.645998	-5.90118	-0.0911622	-2.12999	-0.564771	-0.280106	1.49661	0.158027	0.781434	-1.79583	-0.489703	2.35113	-0.0399704	-0.244847	0.0712542	0.0892499	-0.123849	-0.744878	0.0365369	1.05237	-0.215861	-0.123978	1.66925	0.950525	0.829152	6.3867	1.29906	0.0864345	0.606616	-6.75033	0.255515	-0.878172	0.245042
GSM1655256	49.9352	F	53	2.31886	-0.0314623	-1.31507	0.0976352	-0.685084	0.0041494	1.41821	0.460104	0.145865	-0.337697	-0.0330483	-0.0453688	2.67694	-0.454331	-4.47438	-0.0741812	-2.0573	-0.559917	-0.321964	1.4755	0.156112	0.739765	-1.71442	-0.489727	2.27498	-0.0660931	-0.250624	0.0763137	0.101426	-0.170809	-0.510051	0.0545124	1.03042	-0.166713	-0.12607	1.85363	0.993106	0.901167	6.51436	1.25435	0.078814	0.585509	-7.39191	0.26452	-1.02459	0.240926
GSM1655259	53.6561	M	64	1.94108	-0.0285286	-1.21705	0.0972496	-0.460444	0.00431359	1.56895	0.613014	0.164722	-0.318447	-0.0349489	-0.0459015	3.08675	-0.724537	-4.93498	-0.0831347	-1.91827	-0.526465	-0.312854	1.53582	0.12816	0.682155	-1.5529	-0.615822	2.06762	-0.0841993	-0.241759	0.0606119	0.137592	-0.134255	-0.609222	0.0316419	1.10596	-0.129357	-0.118325	1.77071	1.27612	1.04771	6.38658	1.33402	0.0744294	0.571624	-6.6595	0.209057	-0.911598	0.237992
GSM1655268	61.028	F	61	1.69383	-0.0257781	-1.46395	0.0972385	-0.47048	0.00423724	1.93285	0.587024	0.129201	-0.284879	-0.0325725	-0.0584521	3.17674	-0.604373	-4.62664	-0.0775285	-2.03417	-0.492432	-0.293417	1.51226	0.146886	0.733642	-1.35358	-0.658784	2.38741	0	-0.16592	0.0686237	0.0856859	-0.182728	-0.79653	0.0553482	1.12025	-0.125776	-0.142842	2.62391	2.009	0.757161	6.36429	1.2387	0.0801186	0.850395	-7.34661	0.252184	-0.946359	0.248944
GSM1655273	47.59	F	53	2.19387	-0.0333385	-1.4323	0.096202	-0.902349	0.00457414	1.79033	0.518201	0.212621	-0.29532	-0.033415	-0.0366194	2.63859	-0.363751	-5.94046	-0.0889302	-2.31239	-0.582451	-0.270022	1.52362	0.124105	0.816544	-1.62571	-0.478634	2.61048	0	-0.300301	0.0748069	0.130857	-0.19297	-0.852961	0.0286276	1.09527	-0.249939	-0.158281	2.30118	1.31936	1.03538	6.07389	1.42269	0.0753116	0.558322	-7.03506	0.24033	-1.09934	0.249855
GSM1655276	51.29	F	51	2.05594	-0.0309783	-1.42773	0.0952368	-0.51037	0.00389692	0.989238	0.40345	0.165649	-0.307087	-0.0263997	-0.0428677	2.83355	-0.415905	-5.10123	-0.0818271	-2.0641	-0.548304	-0.279629	1.53825	0.142148	0.799572	-1.28469	-0.498803	1.77525	0	-0.248215	0.0812533	0.121684	-0.146669	-0.672879	0.0197313	1.05389	-0.137981	-0.148153	1.86269	0.82469	0.968728	6.28585	1.39907	0.0550037	0.515408	-7.15598	0.236538	-0.80043	0.246011
GSM1655277	61.328	M	62	2.15952	-0.0308858	-1.33869	0.0913841	-0.347725	0.00365724	2.28418	0.714036	0.153224	-0.354007	-0.051646	-0.039301	2.99757	-0.41882	-5.41834	-0.0977345	-2.1284	-0.557701	-0.296343	1.48491	0.134839	0.782137	-1.30064	-0.592618	2.92008	-0.0434368	-0.273062	0.0526453	0.115192	-0.161686	-0.769723	0.0397901	1.12866	-0.23011	-0.150884	2.29328	1.55882	0.972999	6.43426	1.22117	0.0819503	0.419027	-7.29727	0.214634	-0.954633	0.247664
GSM1655279	43.293	F	51	2.40577	-0.0289283	-1.42973	0.0939329	-0.505857	0.00415372	1.27464	0.438274	0.153343	-0.356039	-0.0343303	-0.0431145	2.87562	-0.618744	-4.62956	-0.120618	-2.04109	-0.545051	-0.311595	1.48425	0.133574	0.77086	-1.6068	-0.489788	2.19538	-0.0214811	-0.361047	0.0688971	0.103044	-0.131908	-0.532782	0.0215853	1.05562	-0.295283	-0.151051	2.07856	1.23395	1.08796	6.12842	1.24902	0.0713616	0.473921	-6.85698	0.156423	-0.891396	0.250306
GSM1655280	55.5025	M	54	2.27782	-0.0322	-1.38875	0.0921427	-0.834072	0.00433678	1.85554	0.328498	0.200291	-0.270706	-0.0483469	-0.0393804	3.27798	-0.414119	-4.97182	-0.0784054	-2.07338	-0.547039	-0.291644	1.56718	0.144567	0.790149	-1.46211	-0.554529	2.35899	-0.10812	-0.222015	0.07491	0.11202	-0.12079	-0.752736	0.0161469	1.0963	-0.164886	-0.104981	1.95885	2.11001	1.18664	6.29817	1.23886	0.0776223	0.453808	-7.12231	0.288908	-0.721937	0.237969
GSM1655281	61.6534	F	63	2.09037	-0.0306901	-1.48851	0.0963916	-0.607975	0.00445981	1.38064	0.583119	0.188197	-0.323789	-0.0433475	-0.0537102	3.76395	-0.457264	-5.15576	-0.102757	-2.19734	-0.546925	-0.351326	1.54049	0.136531	0.744808	-1.6281	-0.524312	2.45229	0	-0.236778	0.0652436	0.100556	-0.170408	-0.658908	0.0317443	1.08877	-0.132943	-0.135593	1.86507	1.17877	0.920671	6.22005	1.22447	0.0592185	0.443978	-7.08208	0.235836	-0.951141	0.249881
GSM1655283	47.45	F	62	2.12979	-0.0301034	-1.42713	0.0938664	-0.839516	0.00400386	1.52545	0.453868	0.169272	-0.368654	-0.0410036	-0.0358997	3.44159	-0.569908	-4.71366	-0.0822914	-2.77976	-0.544812	-0.341313	1.52252	0.124725	0.696675	-1.83706	-0.548269	2.04546	-0.0724233	-0.296005	0.0693958	0.12497	-0.165716	-0.736518	0.0406461	1.11117	-0.134761	-0.117575	1.98023	1.22915	1.04961	6.45113	1.20571	0.0659439	0.471635	-7.0241	0.228526	-1.01305	0.249016
GSM1655284	61.2749	M	53	1.99256	-0.0307779	-1.38272	0.0904897	-0.744547	0.00381691	2.05581	0.519987	0.181095	-0.314531	-0.0377379	-0.0622231	2.71242	-0.584125	-4.73028	-0.0940158	-2.05556	-0.592234	-0.346694	1.53266	0.121612	0.762636	-1.39146	-0.512369	2.07924	-0.0738419	-0.25331	0.0588946	0.144009	-0.252388	-0.648508	0.0278412	1.05608	-0.168991	-0.110114	2.68897	2.61299	0.988298	6.57255	1.43374	0.0791052	0.455006	-7.45809	0.270158	-1.20181	0.261164
GSM1655288	58.7497	M	63	2.22059	-0.0286035	-1.36461	0.0936758	-0.493336	0.0042639	1.51413	0.301316	0.163758	-0.321253	-0.0335476	-0.0338694	3.26638	-0.480823	-4.74424	-0.0853275	-2.14276	-0.580272	-0.2563	1.40675	0.149925	0.770678	-1.47507	-0.397316	2.34169	-0.0151632	-0.215957	0.0683369	0.127174	-0.106174	-0.742952	0.0875199	0.998329	-0.162943	-0.111683	2.59203	1.9549	1.05056	6.50969	1.02152	0.0602306	0.473706	-7.12702	0.227755	-0.882747	0.233816
GSM1655289	58.9076	F	55	2.2203	-0.0296793	-1.38301	0.094402	-0.829652	0.00439599	1.68475	0.394544	0.199946	-0.396366	-0.0394523	-0.033673	2.93353	-0.62132	-4.61431	-0.0917462	-2.10743	-0.563313	-0.308328	1.51929	0.162203	0.812247	-1.3855	-0.511375	2.53523	-0.0903757	-0.294846	0.0814259	0.0885653	-0.208075	-0.704789	0.0331647	1.12102	-0.164666	-0.146994	2.21651	1.26408	0.998765	6.36429	1.43828	0.0942418	0.503907	-6.90429	0.221588	-1.17652	0.257663
GSM1655291	56.6435	F	62	2.21128	-0.0289106	-1.39244	0.0886471	-0.744494	0.00423751	1.24227	0.526856	0.182277	-0.360229	-0.0348726	-0.0434178	3.47622	-0.948105	-4.92913	-0.113293	-2.64561	-0.531246	-0.341913	1.52569	0.137961	0.755973	-1.60619	-0.450645	3.0905	-0.0103508	-0.281897	0.0704164	0.132561	-0.159937	-0.639099	0.038092	1.14086	-0.170047	-0.126065	2.50644	1.07705	0.943972	6.54848	1.37905	0.0730954	0.4344	-7.20944	0.2075	-1.07946	0.246326
GSM2051913	61.9728	M	53	2.21146	-0.0313244	-1.39494	0.0947292	-0.932014	0.004162	1.4912	0.50332	0.1709	-0.192689	-0.0658105	-0.0779308	3.7898	-0.630849	-5.3467	-0.103313	-2.08253	-0.552317	-0.337264	1.61097	0.147561	0.724075	-1.50564	-0.503092	2.63502	-0.0802072	-0.288421	0.0771224	0.141967	-0.234608	-1.08446	0.0150206	1.09443	-0.117494	-0.137818	2.2381	0.755691	0.994248	6.41013	1.39183	0.062076	0.371329	-6.53056	0.251934	-0.800418	0.253149
GSM2051916	50.5362	M	40	2.24161	-0.0306651	-1.39093	0.097501	-0.532777	0.00410616	1.59453	0.520505	0.182613	-0.265984	-0.0445882	-0.0546555	3.12153	-0.546311	-5.09404	-0.086284	-1.70126	-0.531376	-0.323971	1.57759	0.147512	0.719189	-1.33061	-0.664284	2.14596	-0.217699	-0.188129	0.0539497	0	-0.187636	-0.656826	0.0431722	1.09259	-0.169198	-0.0861467	1.45146	0.857854	1.0307	6.44763	1.42271	0.0749532	0.493842	-7.01079	0.198097	-0.860245	0
GSM2051921	48.4384	M	40	2.17934	-0.030273	-1.35767	0.0983621	-0.393278	0.00426864	1.8375	0.481351	0.164626	-0.247828	-0.0514678	-0.0584803	2.96697	-0.61968	-4.92725	-0.0811674	-1.88646	-0.553821	-0.354981	1.5124	0.145192	0.678977	-1.83613	-0.592905	2.10609	-0.166576	-0.16427	0.0543854	0	-0.149699	-0.614873	0.0491187	1.08444	-0.213253	-0.110373	1.31396	0.90472	0.817298	6.4172	1.32962	0.0641793	0.544852	-6.92891	0.217135	-0.796139	0
GSM2051933	47.1725	F	44	2.19921	-0.0301335	-1.33617	0.0901487	-0.4467	0.00406918	1.59629	0.55219	0.150449	-0.227796	-0.0641912	-0.0496343	2.38849	-0.58076	-4.66716	-0.0693571	-1.78421	-0.548912	-0.274961	1.48569	0.183121	0.717492	-1.18012	-0.638219	2.19245	-0.200132	-0.170691	0.0509475	0	-0.164539	-0.658126	0.0626668	1.06621	-0.180502	-0.085583	1.29083	1.14402	0.942625	6.42741	1.19743	0.071638	0.524064	-7.31288	0.211337	-0.858887	0
GSM2051938	47.2575	F	53	2.19798	-0.0297023	-1.49399	0.0975567	-0.652387	0.0045206	1.60129	0.539072	0.205486	-0.226957	-0.0597664	-0.0705527	3.03607	-0.829113	-5.6431	-0.116309	-2.27798	-0.581325	-0.338507	1.519	0.116172	0.725592	-1.72898	-0.561776	2.4333	-0.087986	-0.273699	0.0698276	0.127283	-0.279955	-0.821463	0.0309985	1.10128	-0.142362	-0.153168	2.16497	0.76466	0.994115	6.68773	1.48213	0.0735227	0.46488	-7.43129	0.283128	-0.9929	0.251979
GSM2051943	54.8968	F	55	2.20007	-0.0334734	-1.38147	0.0952643	-0.573574	0.00455269	1.61829	0.581281	0.217841	-0.233548	-0.0455566	-0.0628916	3.55129	-0.439595	-5.24341	-0.0951616	-2.33994	-0.541131	-0.352678	1.54734	0.123042	0.730186	-1.698	-0.562016	2.35794	-0.0972744	-0.294411	0.0561367	0.121446	-0.157526	-0.809275	0.0279053	1.10006	-0.128993	-0.147902	2.06665	0.648848	1.01367	6.55593	1.6228	0.0573274	0.503441	-6.79217	0.320207	-1.03872	0.253256
GSM2051945	45.3884	M	41	2.1792	-0.0312687	-1.48972	0.0957762	-0.497451	0.00404877	1.78681	0.430176	0.183697	-0.214822	-0.0530154	-0.0511043	3.02206	-0.577005	-4.57477	-0.0704067	-1.71745	-0.56384	-0.294637	1.53758	0.139902	0.678617	-1.80315	-0.596201	1.9151	-0.19925	-0.201613	0.0484919	0	-0.161848	-0.579945	0.0590536	1.07349	-0.176944	-0.106729	1.49012	1.11275	0.9304	6.4526	1.26351	0.0655125	0.556045	-6.79375	0.188565	-0.882634	0
GSM2051949	43.137	F	55	2.27702	-0.0309658	-1.54666	0.0957989	-0.668969	0.00402968	1.79444	0.665479	0.220095	-0.25721	-0.0486547	-0.0501674	3.20124	-0.7861	-5.23183	-0.13596	-2.82598	-0.58067	-0.357543	1.54968	0.143116	0.742126	-2.10966	-0.464294	2.76596	-0.0644599	-0.281562	0.07077	0.145955	-0.235194	-0.69141	0.018763	1.05128	-0.144452	-0.149225	2.12295	0.567962	0.975054	6.59127	1.60267	0.0734441	0.402001	-7.40333	0.255464	-0.909458	0.251742
GSM2051957	44.6071	F	54	2.06103	-0.030867	-1.38416	0.09524	-0.739541	0.00425244	1.22625	0.575126	0.168887	-0.256552	-0.0440829	-0.0351363	3.43585	-0.606032	-5.27834	-0.114801	-2.24391	-0.55405	-0.321382	1.54227	0.117247	0.728507	-1.67371	-0.570321	2.27233	-0.0461957	-0.275685	0.0669694	0.131047	-0.137544	-0.721093	0.0191525	1.06706	-0.136536	-0.141962	2.05472	0.621626	1.00427	6.41113	1.48911	0.0744926	0.364748	-6.82008	0.261869	-0.902374	0.248555
GSM2225100	64.999	F	64	2.16174	-0.0294728	-1.12417	0.0970234	-0.490895	0.00379534	2.17231	0.601078	0.186274	-0.240472	-0.0575156	-0.0670137	3.24548	-0.651871	-4.66823	-0.0454143	-2.52924	-0.535872	-0.337953	1.51268	0.153847	0.712547	-1.34078	-0.458038	2.60999	-0.131435	-0.242994	0.0812204	0.100871	-0.212542	-0.84101	0.0517211	1.02742	-0.163161	-0.123877	2.6118	1.94745	1.00497	6.25222	1.4733	0.0862919	0.449624	-6.91478	0.21442	-1.21974	0.244385
GSM2225104	46.8386	F	46	2.04906	-0.0300314	-1.34026	0.0946201	-0.555927	0.00375983	2.39081	0.514368	0.193852	-0.23898	-0.0613277	-0.0707216	3.5819	-0.531708	-5.5191	-0.043998	-3.33717	-0.562668	-0.315081	1.51839	0.17391	0.704958	-1.60876	-0.524583	2.70307	-0.130499	-0.302975	0.0835361	0.0893861	-0.289638	-0.999698	0.0472585	1.06259	-0.203628	-0.140677	2.23548	1.31916	0.889916	6.41278	1.39918	0.0924055	0.343013	-7.20818	0.259152	-1.01415	0.239329
GSM2267980	40.5355	F	64	2.36166	-0.0305899	-1.45048	0.0729635	-0.693721	0.0034854	1.22578	0.473381	0.164864	-0.39439	-0.087336	-0.0212588	3.3231	-0.876866	-5.08238	-0.0980665	-4.56754	-0.638106	-0.31659	1.33549	0.168068	0.733793	-2.21338	-0.57428	3.54022	-0.0750922	-0.312899	0.0595114	0.126432	-0.168299	-0.646449	0.123774	0.941946	-0.327163	-0.168482	2.59797	1.25885	0.864098	6.80484	1.43389	0.0669951	0.542263	-8.5371	0.192184	-2.08685	0.158443
GSM2267981	35.8647	F	53	2.29279	-0.031679	-1.47769	0.0943725	-0.486767	0.0042853	1.40411	0.497739	0.191716	-0.27477	-0.0384001	-0.0643876	2.7661	-0.65363	-5.05	-0.108015	-4.03499	-0.545113	-0.298023	1.40277	0.104237	0.700234	-2.22226	-0.36287	3.21254	-0.119203	-0.341294	0.0639	0.124649	-0.172356	-0.845611	0.00917321	1.05929	-0.265673	-0.165257	2.33121	1.73342	1.02667	6.5851	1.38142	0.0580418	0.4064	-7.1027	0.215121	-1.5352	0.255044
GSM2267984	59.2553	F	44	1.98781	-0.0294412	-1.36701	0.0950379	-0.524051	0.00385816	1.18994	0.577843	0.151327	-0.304521	-0.0464165	-0.055715	3.85351	-0.560943	-5.15516	-0.104122	-3.50323	-0.506466	-0.296084	1.4889	0.183689	0.724986	-1.61814	-0.528118	2.86344	-0.169071	-0.319194	0.0643271	0.0880966	-0.172475	-0.846229	0.0397449	1.10932	-0.173059	-0.17341	2.69611	2.39988	1.05109	6.21042	1.47948	0.099192	0.450051	-7.02367	0.260368	-1.5281	0.246983
GSM2267987	48.3166	F	42	1.93774	-0.03007	-1.41609	0.0962946	-1.28876	0.003525	3.74848	0.426277	0.294509	-0.38895	-0.0595204	-0.0934991	3.02878	-0.592554	-5.23611	-0.105735	-3.60331	-0.648118	-0.309902	1.36918	0.286367	0.759555	-1.92856	-0.531204	4.69664	-0.101654	-0.359596	0.0775952	0.0736164	-0.403449	-1.76332	0.0483661	1.04019	-0.354808	-0.212528	3.29634	4.32637	0.913763	6.40489	1.40472	0.137549	0.488637	-5.80099	0.228195	-2.33163	0.264
GSM2267988	23.7254	F	51	2.13404	-0.0291348	-1.28503	0.0967638	-0.293595	0.00379368	0.865088	0.45884	0.164438	-0.40426	-0.0610944	-0.0339855	2.59273	-0.913366	-5.2487	-0.108586	-3.71784	-0.461783	-0.307014	1.45869	0.178758	0.703096	-2.00428	-0.379061	2.10953	-0.172797	-0.335554	0.0409469	0.201389	-0.186271	-0.551385	0.0275528	1.03358	-0.190754	-0.150212	1.33093	0.727869	0.944951	6.46404	1.20512	0.0518425	0.423281	-8.09407	0.210685	-1.44289	0.252526
GSM2267990	28.6019	F	40	2.24089	-0.0288223	-1.38626	0.0650595	-0.547814	0.00353311	1.11312	0.480312	0.256719	-0.32876	-0.0655126	-0.0290392	2.6715	-0.858005	-5.7084	-0.0958113	-4.99627	-0.57003	-0.306888	1.38919	0.182499	0.76442	-2.20971	-0.482354	3.24281	-0.114083	-0.333547	0.0516365	0.143941	-0.213044	-0.790712	0.148769	0.989015	-0.349008	-0.164316	3.44131	1.50872	0.896679	6.51939	1.3652	0.0629583	0.703904	-8.01744	0.196482	-1.87353	0.161597
GSM2267994	53.1043	F	53	2.18065	-0.0308861	-1.34024	0.0966005	-0.599628	0.00391331	1.64812	0.220137	0.20077	-0.362029	-0.0528785	-0.079246	3.70468	-0.494389	-5.97089	-0.0998461	-3.50278	-0.542057	-0.294236	1.45247	0.193119	0.704405	-2.00563	-0.383744	3.14678	-0.166759	-0.338668	0.0766705	0.131234	-0.218653	-1.21146	0.0244879	1.08558	-0.168984	-0.175804	2.50142	2.58533	1.02395	6.37061	1.48643	0.0669604	0.360149	-6.81426	0.260281	-1.56439	0.260218
GSM2268009	20.57	F	50	1.79343	-0.0297776	-1.5177	0.0981024	-1.83033	0.00409046	2.37531	0.594473	0.274974	-0.382873	-0.0650024	-0.105493	2.43862	-1.01715	-5.45914	-0.0856139	-3.80908	-0.627484	-0.31094	1.47697	0.187512	0.763049	-2.14674	-0.41567	3.32552	-0.0998909	-0.387018	0.067104	0.0710182	-0.427991	-1.85718	0.0369258	1.10217	-0.388934	-0.207498	2.82241	1.99439	0.80062	6.61174	1.2588	0.12361	0.451553	-5.99013	0.245268	-1.53431	0.24515
GSM2268015	44.7277	F	40	2.15471	-0.0306965	-1.25307	0.0967034	-0.257956	0.00355654	0.854497	0.437719	0.206395	-0.39389	-0.0639016	-0.0350935	2.90873	-0.763518	-3.85945	-0.109844	-3.6572	-0.504536	-0.306693	1.39832	0.164342	0.701918	-2.13591	-0.46042	3.03689	-0.153188	-0.322404	0.04888	0.210275	-0.175514	-0.298773	0.01684	1.03315	-0.164846	-0.127393	1.89205	0.900792	0.918229	6.4394	1.23833	0.0738288	0.560729	-7.78599	0.198092	-1.69841	0.241434
GSM2268016	58.1597	F	52	1.95641	-0.0307581	-1.32163	0.0960475	-0.700599	0.0036995	1.34361	0.230456	0.1555	-0.32788	-0.0387225	-0.0556089	2.92743	-0.567053	-4.37434	-0.0974414	-3.23708	-0.509815	-0.292173	1.45964	0.126064	0.7107	-1.94654	-0.444084	3.09658	-0.155196	-0.33681	0.0772977	0.102957	-0.319211	-1.1038	0.0803508	1.08611	-0.09884	-0.178572	2.22182	2.72575	1.01136	6.57253	1.357	0.0735666	0.341019	-6.41907	0.271661	-1.43204	0.244827
GSM2333901	73.6242	M	72	2.18118	-0.0290074	-1.30381	0.0984369	-0.576677	0.00376933	1.84205	0.372487	0.226824	-0.327151	-0.0429215	-0.0357071	3.18648	-0.575473	-4.24294	-0.137297	-3.04726	-0.511556	-0.305594	1.50462	0.13321	0.727037	-1.42213	-0.555646	2.58593	-0.116258	-0.307749	0.0859089	0.173915	-0.16051	-0.649037	0.0230693	1.03795	-0.524689	-0.145261	2.53296	2.33573	1.03535	6.1617	1.72649	0.056642	0.386291	-7.02907	0.243179	-0.874638	0.25498
GSM2333902	51.474	M	55	2.19098	-0.0310179	-1.31465	0.0946457	-0.775716	0.00450296	1.43875	0.626953	0.167983	-0.404387	-0.0370775	-0.0581747	3.06232	-0.521887	-5.41443	-0.106206	-2.5754	-0.533161	-0.312209	1.50598	0.115998	0.673192	-1.70233	-0.636456	2.66625	-0.0473364	-0.327034	0.0836897	0.139263	-0.163945	-0.851189	0.035256	1.07241	-0.107576	-0.168379	1.93798	0.875201	0.846788	6.30165	1.40693	0.109003	0.287676	-6.52186	0.207693	-0.960631	0.246203
GSM2333905	67.4285	M	74	2.0348	-0.0272312	-1.12713	0.0947813	-0.741372	0.00405249	1.72314	0.55815	0.176348	-0.380582	-0.0439997	-0.0646762	3.19344	-0.718866	-4.95495	-0.144625	-2.42388	-0.541223	-0.310303	1.51843	0.106081	0.745385	-1.72373	-0.532251	3.29807	-0.0824861	-0.264102	0.0873256	0.177765	-0.194114	-0.977796	0.0467549	1.07733	-0.127105	-0.135701	2.89346	2.38337	0.854517	6.37502	1.31437	0.0746212	0.361927	-6.38343	0.20922	-0.83826	0.255069
GSM2333906	81.927	F	76	2.08625	-0.0277361	-1.07735	0.0968477	-0.640851	0.00351727	2.09661	0.401012	0.184081	-0.303723	-0.0352578	-0.0761176	3.19185	-0.434199	-4.53453	-0.122157	-2.31995	-0.530427	-0.285428	1.4569	0.160457	0.764708	-1.21848	-0.425583	3.17516	-0.084896	-0.268087	0.0909979	0.112654	-0.318071	-0.942636	0.0479378	1.04558	-0.221899	-0.141151	2.72274	3.10817	0.856297	6.08096	1.41693	0.0950891	0.426936	-7.30728	0.230092	-1.52226	0.248395
GSM2333913	65.41	M	65	2.1567	-0.0289517	-1.12539	0.0980468	-0.599047	0.00422245	1.43955	0.542925	0.218786	-0.374468	-0.0442675	-0.0485004	2.51305	-0.397764	-4.17904	-0.116201	-2.19916	-0.478287	-0.287879	1.47106	0.137909	0.74624	-1.40779	-0.457123	2.79497	-0.0132578	-0.257913	0.0760922	0.152997	-0.166452	-0.727569	0.0204657	1.09419	-0.142199	-0.133925	1.93573	2.29665	0.940552	6.37179	1.21238	0.0755688	0.398992	-6.85968	0.269278	-1.04974	0.256612
GSM2333914	69.0456	M	55	2.03057	-0.0284468	-1.17248	0.0979773	-0.522909	0.00323749	2.42864	0.409188	0.193009	-0.346393	-0.0306144	-0.0519375	2.99435	-0.550639	-4.45232	-0.109324	-2.79413	-0.485504	-0.28003	1.48457	0.145752	0.742377	-1.45577	-0.554446	3.77601	-0.158756	-0.279109	0.0930191	0.137382	-0.29958	-0.823244	0.0504444	1.06291	-0.160627	-0.150769	2.14242	3.44913	1.01816	6.21994	1.45336	0.0836972	0.449477	-7.06882	0.251332	-1.33874	0.251249
GSM2333915	57.2786	F	65	2.17975	-0.0309814	-1.27347	0.0975927	-0.532473	0.00451448	1.64675	0.422828	0.244586	-0.360813	-0.0509119	-0.0499129	2.81331	-0.501179	-4.70042	-0.120053	-3.13349	-0.526033	-0.271184	1.49067	0.0984525	0.740351	-1.64526	-0.433419	2.89951	-0.079924	-0.29502	0.0902684	0.120032	-0.157292	-0.479177	0.0180302	1.10032	-0.136702	-0.153075	1.79066	2.11146	1.03913	6.36669	1.29583	0.0694902	0.444274	-6.81132	0.16982	-1.06779	0.249024
GSM2333916	60.934	M	59	2.05638	-0.0295985	-1.39484	0.0923759	-0.654232	0.00419078	1.4899	0.457687	0.150376	-0.265364	-0.0402577	-0.0738723	2.7673	-0.762947	-4.61986	-0.0871139	-1.99482	-0.554127	-0.350294	1.50278	0.124358	0.741061	-1.40395	-0.516816	3.1055	-0.0383221	-0.255575	0.0785836	0.164834	-0.11252	-0.904062	0.0363874	1.08599	-0.311144	-0.104538	2.33552	2.0531	1.06492	6.55689	1.39751	0.112554	0.466685	-6.69505	0.236007	-0.864816	0.245257
GSM2333917	83.1398	F	80	2.02068	-0.0298129	-1.16844	0.097255	-0.467488	0.00414326	3.60935	0.729956	0.188254	-0.361849	-0.0361495	-0.0607566	3.16694	-0.411485	-4.22647	-0.124361	-1.55722	-0.504767	-0.298507	1.5468	0.129517	0.71543	-1.09865	-0.505781	2.72545	-0.0705938	-0.283332	0.0883271	0.0931181	-0.314899	-0.56123	0.0494799	1.08374	-0.17815	-0.128898	1.77611	1.55617	0.921278	6.42146	1.52103	0.0801471	0.586544	-7.06068	0.296511	-1.32866	0.243813
GSM2333918	57.508	M	60	2.06703	-0.0291797	-1.27181	0.0971537	-0.594143	0.00391831	2.22904	0.523815	0.180222	-0.318426	-0.0271108	-0.0572849	2.67306	-0.495063	-5.35177	-0.103886	-2.61048	-0.578807	-0.269685	1.51751	0.0999925	0.733508	-1.7274	-0.445447	2.94826	-0.0691854	-0.235349	0.0970156	0.142367	-0.252267	-0.81873	0.0258689	1.064	-0.126739	-0.149124	2.56406	2.60354	0.960264	6.02962	1.30876	0.10616	0.372924	-6.7237	0.204954	-1.31151	0.246456
GSM2333919	59.0895	F	55	2.19787	-0.0309948	-1.39523	0.0961851	-0.568948	0.0040923	2.05331	0.383045	0.196089	-0.36364	-0.0260614	-0.0496096	2.89468	-0.631235	-4.46929	-0.122284	-2.96255	-0.541207	-0.310451	1.52767	0.117576	0.737981	-1.60029	-0.464873	2.98609	-0.049184	-0.32435	0.0852635	0.118416	-0.241331	-0.686313	0.0359638	1.07314	-0.230663	-0.135286	1.95901	1.46253	1.07315	6.35885	1.38025	0.0896326	0.434965	-7.35243	0.207211	-1.20243	0.242077
GSM2333920	63.4903	M	63	2.06389	-0.0297798	-1.34907	0.09661	-0.621999	0.00377752	2.49504	0.380566	0.201292	-0.251887	-0.0283805	-0.0809084	2.99935	-0.514435	-5.59656	-0.113796	-2.28735	-0.580059	-0.314953	1.51198	0.230516	0.721952	-1.59484	-0.443424	3.52779	-0.0792064	-0.253283	0.0758751	0.158018	-0.261198	-0.72054	0.0214693	1.09125	-0.132568	-0.147097	2.39787	3.13162	1.03412	6.40829	1.22936	0.0741744	0.541986	-7.51494	0.205402	-1.38324	0.24427
GSM2333922	73.1024	F	68	2.01959	-0.0289775	-1.34539	0.0939894	-0.51032	0.00409916	2.046	0.687239	0.198077	-0.354631	-0.0531478	-0.059023	2.82475	-0.520055	-4.1115	-0.129002	-2.76762	-0.528788	-0.286183	1.51806	0.115125	0.802706	-1.29229	-0.388747	3.30436	-0.0674608	-0.232746	0.0742325	0.102716	-0.186148	-0.847512	0.0333021	1.07394	-0.180887	-0.142655	2.798	2.11422	0.898898	6.45818	1.22679	0.0696619	0.49359	-6.19777	0.27475	-1.18018	0.237867
GSM2333925	74.0892	F	75	2.02213	-0.0270288	-1.19282	0.0976507	-0.509293	0.00403927	2.84819	0.516207	0.261468	-0.301977	-0.029189	-0.0530318	2.81538	-0.639835	-4.68022	-0.09602	-2.46797	-0.519744	-0.28227	1.43162	0.153204	0.685738	-1.30001	-0.341089	2.97165	-0.134385	-0.260366	0.0844111	0.168605	-0.188084	-0.931076	0.0762021	1.0057	-0.153532	-0.122561	2.11471	3.92517	1.02941	6.26664	1.30386	0.0897905	0.337665	-6.88668	0.235617	-0.96015	0.248129
GSM2333927	74.0716	F	74	1.9154	-0.0287305	-1.05868	0.0966715	-0.649194	0.00356111	1.73658	0.361716	0.203203	-0.305251	-0.0242025	-0.0647717	2.68762	-0.41814	-4.56619	-0.109022	-2.38838	-0.551988	-0.300277	1.33976	0.106015	0.691048	-1.16253	-0.437177	2.75648	-0.1024	-0.238628	0.0927125	0.14807	-0.222958	-0.810538	0.0336324	0.97809	-0.127853	-0.137142	2.32859	3.53389	1.02892	6.4567	1.08663	0.0718639	0.369687	-6.72029	0.260244	-0.806239	0.248433
GSM2333928	65.0601	F	63	2.13694	-0.0300801	-1.45948	0.0989168	-0.908978	0.00463117	2.05545	0.653079	0.22371	-0.291412	-0.0312057	-0.0586104	3.06876	-0.524472	-5.20929	-0.110324	-2.63909	-0.588958	-0.343438	1.52884	0.168688	0.749485	-1.37205	-0.502829	2.63571	-0.0591968	-0.310985	0.0953604	0.112175	-0.290528	-0.869499	0.0227115	1.06945	-0.214346	-0.177041	2.63518	1.3584	1.21365	6.72294	1.45439	0.065722	0.353588	-7.46598	0.310435	-1.194	0.248697
GSM2333930	64.2276	F	64	2.11378	-0.0312627	-1.22357	0.0977847	-0.567706	0.00388716	2.91718	0.343545	0.211451	-0.413862	-0.0402394	-0.0555664	2.94764	-0.510078	-4.51453	-0.115007	-2.47639	-0.558611	-0.285062	1.54498	0.144969	0.7613	-1.3551	-0.490066	2.70227	-0.0895393	-0.278468	0.0827901	0.127545	-0.224319	-0.744223	0.0471057	1.11327	-0.163681	-0.143243	2.07971	2.29823	0.978663	6.58864	1.32322	0.0964149	0.497125	-6.78847	0.229455	-1.19277	0.25572
GSM2333931	67.8905	F	68	1.96367	-0.0303875	-1.2486	0.0946008	-0.714205	0.0039372	2.57531	0.583691	0.262292	-0.331462	-0.0420453	-0.0819933	3.32991	-0.495428	-5.00699	-0.114179	-2.47169	-0.589806	-0.290446	1.50069	0.215745	0.790482	-1.46756	-0.433089	3.57115	-0.0676587	-0.32635	0.0975057	0.120512	-0.274843	-1.13222	0.0665877	1.02011	-0.176491	-0.166505	2.28096	3.68913	1.07074	6.19398	1.44395	0.10417	0.438508	-6.71673	0.271636	-1.47163	0.247567
GSM2333932	50.7862	F	45	2.21104	-0.0305955	-1.30902	0.0983009	-0.617766	0.00429454	1.20663	0.462823	0.211582	-0.37343	-0.0351434	-0.0440586	2.48702	-0.604829	-4.12023	-0.120065	-2.79905	-0.558399	-0.307266	1.49132	0.0887442	0.762938	-1.67666	-0.421113	2.62809	-0.0792098	-0.280847	0.0826854	0.115861	-0.163512	-0.657284	0.0462136	1.08631	-0.146606	-0.131575	2.1428	1.56778	0.885198	6.47138	1.38048	0.0750302	0.403229	-6.93816	0.216033	-1.1837	0.239657
GSM2333933	84.5003	M	80	1.93229	-0.0300427	-0.994155	0.0948989	-0.770241	0.00381605	3.67453	0.265687	0.297195	-0.34248	-0.0439303	-0.073571	2.33853	-0.540198	-5.87871	-0.106582	-2.28547	-0.518555	-0.296116	1.4517	0.199577	0.738075	-0.975552	-0.611826	3.64514	-0.10723	-0.287571	0.0885271	0.113252	-0.233738	-1.16262	0.217935	1.02278	-0.142235	-0.17354	3.67483	12.7125	0.94054	6.40784	1.5838	0.126407	0.31099	-6.8056	0.232749	-1.52967	0.243321
GSM2333934	49.1018	F	46	2.10265	-0.0294718	-1.40314	0.0960995	-0.775817	0.00384733	1.45931	0.552958	0.183852	-0.301352	-0.0325862	-0.0393346	3.20094	-0.639189	-5.10897	-0.0899771	-2.32152	-0.506179	-0.29325	1.49397	0.12626	0.7391	-1.59898	-0.414704	2.66781	-0.0698148	-0.293142	0.0679102	0.113838	-0.131882	-0.717678	0.0411757	1.0695	-0.224308	-0.131377	2.06799	2.16108	0.861765	6.4169	1.16	0.0689346	0.394745	-6.61796	0.206832	-0.77488	0.243266
GSM2333936	58.2994	F	58	2.11804	-0.0299757	-1.22346	0.0963438	-0.602214	0.00413873	1.83333	0.569072	0.185088	-0.288436	-0.0382634	-0.0608631	2.8763	-0.725969	-4.95797	-0.102637	-2.55635	-0.550255	-0.308337	1.51267	0.157698	0.753262	-1.61165	-0.529295	3.45998	-0.0575728	-0.277239	0.0835591	0.112587	-0.189001	-0.91642	0.0444313	1.08845	-0.114467	-0.148551	2.56228	2.8981	0.959497	6.48991	1.35747	0.0796098	0.414168	-7.23919	0.201296	-1.01554	0.244054
GSM2333937	79.0804	F	69	1.80319	-0.0270882	-1.23066	0.0940885	-0.742663	0.00398516	3.31483	0.560893	0.232162	-0.292294	-0.0290167	-0.0831719	3.26145	-0.46552	-4.78706	-0.100894	-2.01533	-0.57941	-0.276375	1.52454	0.227525	0.800234	-1.24097	-0.41737	3.62213	-0.054344	-0.28564	0.0812615	0.107023	-0.296321	-1.30023	0.0293477	1.08728	-0.211051	-0.18397	2.67818	3.82469	0.960287	6.32789	1.67064	0.0974181	0.397725	-6.25125	0.258144	-1.48569	0.254504
GSM2333939	59.4215	F	59	2.03506	-0.029168	-1.27472	0.0935122	-0.697396	0.00406908	1.72116	0.530505	0.204839	-0.324456	-0.0413541	-0.0666407	2.89185	-0.462679	-4.8478	-0.102784	-1.94246	-0.552616	-0.318355	1.51512	0.154668	0.70429	-1.43765	-0.541451	3.16316	-0.0961057	-0.313447	0.0799959	0.161941	-0.186023	-0.873029	0.0558232	1.09181	-0.167175	-0.167998	3.08495	1.85957	1.06109	6.43979	1.18544	0.076946	0.380736	-7.27374	0.264566	-0.756596	0.233941
GSM2333941	65.1234	M	66	2.15669	-0.0300073	-1.23108	0.0971007	-0.604037	0.00421915	1.94292	0.502249	0.196384	-0.35556	-0.0388039	-0.0549001	2.99339	-0.502878	-4.43135	-0.119964	-2.44006	-0.557562	-0.306223	1.51198	0.160225	0.746889	-1.58615	-0.44146	3.01484	-0.0607329	-0.293426	0.0830396	0.196297	-0.208662	-0.746328	0.0206463	1.10882	-0.148368	-0.160451	2.19839	1.87299	0.935717	6.28582	1.38924	0.0969407	0.454398	-6.9782	0.261165	-1.27346	0.244809
GSM2333942	76.3345	F	71	2.1582	-0.0312468	-1.10696	0.0957181	-0.605881	0.00379915	1.58281	0.432551	0.259195	-0.309684	-0.0320051	-0.0635818	2.97744	-0.444527	-4.47738	-0.0963054	-1.95478	-0.574149	-0.294777	1.50774	0.161317	0.767441	-1.05641	-0.332677	2.26525	-0.0303008	-0.287924	0.0982047	0.0994661	-0.221061	-0.811904	0.0279825	1.07158	-0.186301	-0.122181	2.46797	4.88079	1.1125	6.45098	1.43665	0.0772405	0.479154	-6.52606	0.235987	-1.34293	0.241485
GSM2333943	57.9733	F	55	1.93747	-0.0305001	-1.30961	0.0954448	-0.610872	0.00412389	1.63502	0.525045	0.202269	-0.334208	-0.0406938	-0.0612747	2.9819	-0.563911	-4.80658	-0.118323	-2.88831	-0.558344	-0.324796	1.59557	0.153548	0.778697	-1.46954	-0.65492	3.29582	-0.0955392	-0.33759	0.0862752	0.116649	-0.186037	-0.818942	0.0308082	1.07003	-0.142599	-0.154911	2.0837	2.40277	1.01808	6.48065	1.24574	0.0807827	0.310909	-7.19703	0.242158	-0.92457	0.234014
GSM2333944	62.2671	M	62	1.85568	-0.0285061	-1.27509	0.0972579	-0.944617	0.00421179	2.02287	0.561683	0.202462	-0.352437	-0.0391972	-0.0570659	3.60972	-0.461696	-4.6565	-0.0993932	-2.1526	-0.529453	-0.299157	1.4639	0.149536	0.783963	-1.44563	-0.526983	2.73225	-0.0722624	-0.256791	0.0683229	0.0935538	-0.178948	-0.925533	0.0392964	1.0434	-0.201785	-0.139262	2.50018	1.4591	0.89219	6.4973	1.40825	0.0872065	0.415435	-6.1802	0.23768	-1.04193	0.245179
GSM2333945	58.4254	F	57	2.05656	-0.0268199	-1.21627	0.0946296	-0.548511	0.00398441	0.999557	0.292709	0.102299	-0.307049	-0.0295357	-0.0497943	2.22779	-0.596021	-4.82813	-0.127513	-2.84959	-0.506008	-0.2852	1.44469	0.093901	0.72164	-1.45226	-0.478627	2.6915	-0.157979	-0.282507	0.0730709	0.121213	-0.105811	-0.64302	0.034336	1.07517	-0.0754747	-0.122034	2.32254	2.19833	0.889744	6.37258	1.09968	0.0617329	0.490463	-6.8385	0.244467	-0.706955	0.23541
GSM2333946	55.3158	F	50	2.16472	-0.0312113	-1.34516	0.0976235	-0.554158	0.00421254	1.42526	0.558729	0.233847	-0.286047	-0.0473463	-0.0332673	3.21198	-0.45803	-5.04548	-0.0929444	-2.93343	-0.546801	-0.338852	1.50683	0.111075	0.713269	-1.69748	-0.564142	2.38689	-0.0498988	-0.311435	0.0756893	0.159421	-0.237626	-0.687008	0.0599939	1.09954	-0.172463	-0.138826	2.36152	1.59725	1.20208	6.52131	1.38518	0.0652434	0.415503	-7.32845	0.220057	-0.747898	0.237478
GSM2333947	47.4028	M	48	2.26532	-0.0301747	-1.42937	0.0957477	-0.427371	0.0043852	1.44188	0.579474	0.135078	-0.334126	-0.0444546	-0.046881	2.51217	-0.498704	-4.81583	-0.12522	-2.7569	-0.525484	-0.324676	1.50096	0.0995368	0.719715	-1.54895	-0.484902	2.89745	-0.0830594	-0.277098	0.0682684	0.147875	-0.228994	-0.705733	0.0435376	1.06748	-0.173491	-0.136135	1.69462	0.788292	1.19122	6.42771	1.2802	0.068039	0.420318	-7.38034	0.205755	-1.1278	0.250091
GSM2333953	56.7622	F	57	2.15858	-0.0308464	-1.39233	0.0983358	-0.634661	0.00425329	1.91	0.493357	0.17526	-0.340047	-0.0513364	-0.0726992	3.31042	-0.597871	-4.76548	-0.130664	-2.81424	-0.497052	-0.275109	1.52406	0.130573	0.677487	-1.57726	-0.516106	3.22441	-0.0523024	-0.30067	0.0836497	0.13397	-0.160072	-0.72054	0.0386768	1.10067	-0.156329	-0.138694	2.07278	2.54681	0.841087	6.37015	1.29832	0.0634696	0.452336	-6.72801	0.221858	-1.11147	0.254574
GSM2333954	49.753	F	45	2.0825	-0.0301332	-1.3203	0.099103	-0.663008	0.00439696	1.31645	0.806663	0.204956	-0.351911	-0.0342622	-0.036682	2.43825	-0.571828	-5.39094	-0.108694	-2.84712	-0.550438	-0.309745	1.48342	0.125287	0.755759	-1.75996	-0.363323	2.37521	-0.0316127	-0.287041	0.0803089	0.169303	-0.130306	-0.825699	0.0340176	1.0599	-0.276964	-0.140522	1.67072	1.08516	1.03704	6.59458	1.40218	0.0801745	0.418562	-7.02701	0.258682	-1.05222	0.248791
GSM2333955	48.2186	M	45	2.14722	-0.0296392	-1.39813	0.0953757	-0.660943	0.00372513	1.69621	0.337234	0.240496	-0.338934	-0.0438893	-0.0506569	2.87809	-0.66838	-5.25006	-0.130235	-2.70784	-0.517719	-0.264783	1.50699	0.100997	0.740281	-1.62588	-0.370613	2.48861	-0.0356274	-0.319518	0.094126	0.178051	-0.183468	-0.603725	0.0439385	1.10072	-0.163849	-0.137126	1.94694	1.47591	0.950564	6.3908	1.35541	0.0709607	0.551064	-6.79098	0.205275	-1.295	0.246299
GSM2333958	67.6347	M	69	2.21886	-0.0290042	-1.21046	0.0943256	-0.582972	0.00443268	1.37266	0.626221	0.187879	-0.319707	-0.0519432	-0.0536843	3.04301	-0.502851	-4.99047	-0.111948	-2.68441	-0.510837	-0.326529	1.51576	0.136207	0.719414	-1.47176	-0.401294	2.92575	-0.0748888	-0.318735	0.0781127	0.157992	-0.244384	-0.814252	0.0487256	1.05646	-0.132403	-0.142953	2.65376	2.37802	0.956004	6.38307	1.49421	0.063661	0.3859	-7.03883	0.268526	-0.827695	0.259896
GSM2333960	67.9434	F	66	2.20926	-0.0287361	-1.16369	0.0976296	-0.507981	0.0034647	2.10117	0.601792	0.19272	-0.323912	-0.0252695	-0.0695055	3.13623	-0.527327	-5.19114	-0.125934	-3.13473	-0.582662	-0.265036	1.49745	0.133683	0.730232	-1.88547	-0.503517	3.49098	-0.0816865	-0.251997	0.0941015	0.104497	-0.261237	-0.902606	0.0518586	1.0965	-0.202974	-0.130156	2.32629	2.83457	0.71469	6.20055	1.42472	0.0723105	0.43869	-7.27534	0.215643	-1.29179	0.237596
GSM2333967	63.2147	F	62	1.98183	-0.027516	-1.29033	0.0964658	-0.525311	0.00385392	1.47673	0.422508	0.217562	-0.370488	-0.0545434	-0.0511953	2.9298	-0.514057	-4.13299	-0.119338	-2.74471	-0.493535	-0.292444	1.46218	0.103516	0.763693	-1.50933	-0.476623	3.51479	-0.106862	-0.283959	0.0756283	0.103062	-0.208472	-0.737527	0.0340783	1.05703	-0.14345	-0.142413	2.31631	1.92154	0.975914	6.31151	1.35613	0.0809246	0.386764	-7.12767	0.216921	-0.90285	0.241056
GSM2333968	81.7603	M	68	2.1652	-0.0279997	-1.24153	0.0990773	-0.736133	0.0037681	2.90166	0.371183	0.197733	-0.333312	-0.0439689	-0.0936293	3.53248	-0.530612	-5.39893	-0.130818	-2.8243	-0.573629	-0.306383	1.52239	0.177811	0.77964	-1.31126	-0.383683	7.02692	-0.138331	-0.286876	0.0967345	0.109979	-0.556171	-1.12325	0.0680599	1.05497	-0.12619	-0.172377	3.64024	6.34362	0.923848	5.99058	1.29683	0.108882	0.429583	-6.24221	0.241843	-1.62459	0.247621
GSM2333969	50.057	M	45	2.25942	-0.0288725	-1.38223	0.0959795	-0.657509	0.00428996	2.07022	0.567569	0.191985	-0.343259	-0.024392	-0.0469393	2.76471	-0.533719	-4.47187	-0.103679	-2.3896	-0.598929	-0.323911	1.45609	0.126596	0.69793	-1.76217	-0.490833	2.48499	-0.0481575	-0.296841	0.0823415	0.135314	-0.205141	-0.834066	0.0243562	1.07084	-0.14718	-0.154736	2.06916	1.85508	1.00634	6.31973	1.35308	0.0706469	0.445164	-7.32123	0.239401	-1.12878	0.253225
GSM2333970	53.6257	M	42	2.15986	-0.0293229	-1.26729	0.0988969	-0.524256	0.00407972	1.9713	0.473539	0.195925	-0.346994	-0.0297242	-0.0439972	2.86845	-0.550056	-4.52914	-0.131218	-2.67109	-0.557729	-0.287701	1.49137	0.164422	0.706712	-1.69561	-0.517827	3.19825	-0.110132	-0.280948	0.0721612	0.116603	-0.313469	-0.755628	0.0237693	1.04963	-0.158836	-0.142989	1.85442	1.83354	0.969229	6.34861	1.23549	0.0848215	0.475351	-6.82246	0.20253	-1.1579	0.252595
GSM2333971	70.325	M	68	2.09972	-0.028047	-1.24874	0.0969294	-0.438646	0.00428716	3.25844	0.4369	0.179911	-0.256518	-0.0480019	-0.0477511	3.25863	-0.450693	-5.05151	-0.098003	-2.15174	-0.535533	-0.314218	1.54151	0.419765	0.725392	-1.23808	-0.56862	2.17799	-0.064056	-0.261402	0.0848997	0.160477	-0.222463	-0.938358	0.0648653	1.1017	-0.266914	-0.161621	2.90771	3.45318	1.02708	6.60449	1.46243	0.0844758	0.409482	-6.8387	0.225701	-0.887675	0.25087
GSM2333972	43.2787	F	40	2.11102	-0.0330621	-1.42236	0.0964234	-0.607172	0.00436582	1.51563	0.658734	0.199632	-0.313263	-0.0423296	-0.0492935	2.97486	-0.665173	-5.17548	-0.0998985	-3.22735	-0.5564	-0.319077	1.53825	0.117456	0.704895	-1.86251	-0.51748	2.5734	-0.0395594	-0.34975	0.0738792	0.120115	-0.262119	-0.795965	0.0373489	1.07212	-0.100381	-0.175546	1.93463	1.51584	1.01763	6.53189	1.23755	0.0506353	0.478373	-7.33553	0.28212	-0.901945	0.24629
GSM2333973	49.631	M	44	2.13823	-0.0278463	-1.18257	0.0928159	-0.786511	0.00364294	1.20713	0.421114	0.176012	-0.325409	-0.0656946	-0.0422987	3.33836	-0.880244	-4.68768	-0.104325	-2.64917	-0.543044	-0.294813	1.45678	0.10488	0.753555	-1.53449	-0.351205	2.71963	-0.137387	-0.227053	0.0708658	0.146188	-0.186917	-1.004	0.0290777	1.03555	-0.135497	-0.122283	1.97975	0.984094	0.969156	6.12917	1.09267	0.0507883	0.452308	-6.05256	0.193676	-0.81189	0.239108
GSM2333977	48.661	F	45	2.14564	-0.0312251	-1.37249	0.0969631	-0.839644	0.00409956	2.07558	0.482269	0.168344	-0.330071	-0.0436942	-0.0629775	2.8203	-0.573332	-4.9766	-0.112964	-2.94139	-0.54422	-0.293809	1.50747	0.115237	0.724761	-1.8923	-0.466359	3.20827	-0.106826	-0.283673	0.0930231	0.116937	-0.176634	-1.0113	0.0287502	1.11074	-0.194521	-0.156983	2.1665	2.33601	0.855643	6.34002	1.30922	0.0718908	0.424349	-6.16296	0.242497	-1.24401	0.246102
GSM2333978	42.7321	M	40	2.24417	-0.0305958	-1.42107	0.0940704	-0.639461	0.00423502	1.4065	0.476643	0.177485	-0.3202	-0.0662268	-0.0438262	2.80667	-0.630556	-5.33485	-0.116706	-2.45897	-0.560723	-0.368741	1.47894	0.104585	0.717087	-1.91314	-0.554984	2.29341	-0.084199	-0.364671	0.0710278	0.197416	-0.126063	-0.766518	0.0191424	1.0656	-0.190929	-0.170262	2.36773	1.65293	1.16495	6.51498	1.34781	0.0644217	0.353898	-7.37056	0.262592	-0.89245	0.248746
GSM2333994	50.3263	F	49	2.04483	-0.0297148	-1.34808	0.0955647	-0.754159	0.00419376	1.75974	0.491251	0.200812	-0.371931	-0.0433545	-0.0464035	3.06411	-0.84717	-5.18024	-0.127522	-3.05597	-0.566211	-0.292122	1.51346	0.152449	0.735448	-1.70505	-0.384763	2.77578	-0.076813	-0.302483	0.0901922	0.151011	-0.224468	-0.882317	0.0513906	1.09921	-0.193377	-0.143681	2.44149	2.26947	0.981591	6.39589	1.26455	0.0909822	0.584026	-6.76971	0.252127	-1.17476	0.24547
GSM2333995	46.8021	M	45	2.09602	-0.030117	-1.24293	0.0952465	-0.644152	0.00362476	1.64216	0.443789	0.166937	-0.403503	-0.0509319	-0.0468333	2.94049	-0.588791	-5.02423	-0.129973	-2.65936	-0.53546	-0.290494	1.51716	0.0732446	0.749038	-1.73858	-0.345526	2.47755	-0.106252	-0.273048	0.0703729	0.160716	-0.198136	-0.842698	0.0291673	1.11965	-0.22134	-0.123335	2.1243	1.20671	0.894195	6.43891	1.20848	0.0693373	0.449499	-7.03734	0.205613	-1.19177	0.240848
GSM2333996	46.5732	F	42	2.07328	-0.0293079	-1.36976	0.0956702	-0.551435	0.00386667	1.57283	0.634773	0.144461	-0.316207	-0.0421663	-0.0418171	2.58561	-0.628135	-5.29423	-0.110761	-3.2351	-0.565912	-0.279362	1.45263	0.109851	0.750647	-1.84521	-0.433088	2.66603	-0.0849872	-0.24579	0.0816368	0.120331	-0.178481	-0.741836	0.0144654	1.09526	-0.15781	-0.139859	2.06257	1.14284	0.873191	6.44964	1.23783	0.0780774	0.558605	-6.74746	0.217405	-1.07476	0.242598
GSM2334000	45.5741	F	40	2.09207	-0.029295	-1.44871	0.0973023	-0.70411	0.00426284	1.69774	0.408217	0.151514	-0.289092	-0.0320975	-0.0411097	2.88554	-0.570434	-4.75891	-0.0825415	-2.49762	-0.526856	-0.25837	1.51088	0.119491	0.781604	-1.53463	-0.626613	2.39924	-0.044093	-0.266999	0.0830687	0.0950795	-0.179876	-0.725864	0.0141455	1.09367	-0.1791	-0.132057	2.76063	1.17275	0.723719	6.07243	1.20172	0.0640847	0.539346	-6.52854	0.199339	-1.20773	0.240178
GSM2334001	44.5633	F	43	2.04489	-0.030419	-1.24324	0.0951073	-0.607358	0.00417737	2.70665	0.618891	0.212899	-0.361161	-0.0389166	-0.0581913	2.76125	-0.53745	-4.31631	-0.0983222	-2.70662	-0.539563	-0.29738	1.54432	0.132269	0.712239	-1.70136	-0.538069	2.92714	-0.114053	-0.251256	0.0870239	0.129428	-0.214828	-0.883307	0.0380314	1.07781	-0.158811	-0.134926	1.82428	1.36706	1.14442	6.5215	1.18008	0.0748622	0.442654	-7.17614	0.256785	-1.10391	0.250559
GSM2334002	50.0201	F	44	2.23474	-0.0308441	-1.38563	0.0984167	-0.505409	0.00411559	2.23476	0.575497	0.152275	-0.322956	-0.0324303	-0.0604078	3.18456	-0.596787	-4.53679	-0.117969	-2.93755	-0.54802	-0.295225	1.51302	0.163065	0.744696	-1.56849	-0.458646	3.39377	-0.200815	-0.328824	0.0822572	0.0976122	-0.173625	-0.747463	0.0357554	1.06092	-0.177426	-0.175107	2.07233	1.07036	0.895134	6.40627	1.56017	0.10117	0.477348	-6.81406	0.257934	-1.39027	0.247238
GSM2334003	49.636	M	46	2.03593	-0.031792	-1.2023	0.0957955	-0.499882	0.00412255	2.19129	0.599451	0.16737	-0.361757	-0.0580589	-0.0515621	3.06093	-0.694289	-5.25762	-0.112251	-2.3836	-0.534108	-0.303469	1.54929	0.12596	0.731789	-1.43211	-0.43924	2.45518	-0.0870862	-0.265702	0.0811292	0.153543	-0.234944	-0.896077	0.0316419	1.05527	-0.517534	-0.156287	2.1255	1.47028	0.814039	6.37215	1.33803	0.0813037	0.39768	-7.09024	0.19847	-1.20194	0.240529
GSM2334004	90.5903	F	79	1.97723	-0.0268295	-0.713625	0.0979433	-0.474791	0.00319973	2.07098	0.195149	0.287738	-0.296145	-0.0502473	-0.0417958	4.39657	-0.146091	-3.52082	-0.110334	-2.19263	-0.414336	-0.292625	1.45084	0.112455	0.746268	-1.31848	-0.48938	3.14801	-0.0754213	-0.355867	0.0726128	0.0991089	-0.27301	-0.573801	0.0166073	0.998634	-0.108426	-0.114979	2.67309	0.893072	1.13818	6.42017	1.57023	0.0581347	0.438436	-6.71204	0.273418	-0.828967	0.24361
GSM2334005	68.0021	M	71	2.22976	-0.028536	-1.23521	0.090666	-0.716767	0.00360014	1.90885	0.39536	0.221085	-0.36253	-0.055597	-0.0748071	2.5889	-0.478088	-4.63789	-0.134775	-2.52419	-0.537321	-0.321143	1.50746	0.132956	0.734317	-1.44115	-0.434824	3.03795	-0.137945	-0.262996	0.0756713	0.140201	-0.205282	-0.855107	0.0456105	1.02546	-0.129448	-0.133445	2.13151	1.81363	0.888949	6.39697	1.33332	0.0751087	0.354479	-6.8098	0.275077	-0.830072	0.240484
GSM2334006	70.7363	F	70	2.07573	-0.0303024	-1.43075	0.0971722	-0.492329	0.0041021	1.87979	0.433535	0.200285	-0.307241	-0.0393873	-0.0489639	3.48956	-0.513109	-4.16641	-0.115533	-2.69074	-0.557137	-0.308008	1.51783	0.144167	0.734025	-1.24322	-0.564431	2.60074	-0.0774527	-0.267918	0.0791427	0.0882882	-0.214926	-0.626166	0.0463441	1.05601	-0.169024	-0.131405	2.59232	3.25154	0.933307	6.43011	1.38635	0.0742476	0.419511	-7.18804	0.239878	-1.41438	0.249911
GSM2334007	62.0953	F	68	2.01501	-0.0288189	-1.27279	0.0962868	-0.807927	0.00416654	1.60836	0.595002	0.245883	-0.286285	-0.0380998	-0.0522517	3.03035	-0.558276	-5.31385	-0.13732	-2.81763	-0.597287	-0.289979	1.50265	0.101575	0.742966	-1.72817	-0.4909	3.32331	-0.0862264	-0.277999	0.0843311	0.175054	-0.209812	-1.02816	0.0236374	1.05054	-0.40454	-0.13742	2.59943	2.50704	0.859991	6.46936	1.21614	0.0799898	0.31874	-6.57435	0.223378	-0.814072	0.253204
GSM2334008	49.6554	M	41	2.17281	-0.0340491	-1.35154	0.0952504	-0.726979	0.00391784	2.06326	0.711661	0.148381	-0.310093	-0.0452367	-0.0521805	2.90285	-0.704541	-5.47936	-0.115297	-2.81967	-0.548382	-0.326843	1.56373	0.131409	0.749516	-1.64266	-0.482253	2.79712	-0.0804382	-0.293807	0.0695153	0.124473	-0.278696	-0.973856	0.0369881	1.13605	-0.118226	-0.155645	2.37762	2.35304	1.08483	6.50414	1.23022	0.0810915	0.357292	-6.94459	0.27554	-0.813385	0.245626
GSM2334009	59.1543	F	62	2.13506	-0.0308723	-1.36293	0.097422	-0.563722	0.00427955	1.86804	0.570105	0.205799	-0.327591	-0.0417179	-0.0509924	2.2621	-0.521411	-4.07049	-0.125828	-3.04323	-0.546122	-0.317967	1.49675	0.0867451	0.739185	-1.39706	-0.529739	2.7984	-0.0797563	-0.25561	0.0754847	0.111099	-0.175728	-0.801835	0.0503469	1.0606	-0.228779	-0.137779	2.2039	2.10692	1.11258	6.25595	1.41876	0.0881963	0.424335	-7.56166	0.244164	-1.1965	0.260675
GSM2334010	55.6891	F	47	2.15114	-0.0313447	-1.21644	0.0956359	-0.736894	0.00422268	2.18555	0.534485	0.195002	-0.306481	-0.0395148	-0.0620554	3.62281	-0.578019	-4.48945	-0.121157	-2.92701	-0.549325	-0.28699	1.53191	0.0772241	0.745623	-1.86053	-0.413789	2.86382	-0.0364776	-0.276157	0.0891332	0.137763	-0.186275	-0.906702	0.049132	1.06859	-0.195898	-0.151481	2.03495	2.23165	0.909947	6.40687	1.38165	0.0797813	0.409061	-6.6327	0.238769	-1.16811	0.241604
GSM2334011	54.427	M	44	2.03974	-0.0294928	-1.22256	0.0972894	-0.57163	0.00361068	2.12666	0.357394	0.160577	-0.328358	-0.0380445	-0.0603505	2.84406	-0.638923	-4.09213	-0.112886	-2.71345	-0.527531	-0.297794	1.46969	0.131146	0.724904	-1.42523	-0.446321	3.26428	-0.0609065	-0.286746	0.0964229	0.154079	-0.210665	-0.910215	0.0625699	1.02361	-0.148796	-0.140564	2.06061	2.31042	0.964143	6.50885	1.32154	0.0606458	0.427614	-6.80682	0.224161	-1.21871	0.236103
GSM2334012	65.2404	M	51	2.02151	-0.0278412	-1.38729	0.0974902	-0.805844	0.00413376	2.85497	0.545758	0.222229	-0.354565	-0.0288044	-0.0802597	2.90367	-0.487454	-5.30893	-0.138964	-2.52516	-0.604977	-0.343023	1.50354	0.129768	0.781864	-1.58506	-0.402936	3.83617	-0.108161	-0.274358	0.088835	0.127486	-0.319797	-1.03777	0.0543884	1.02524	-0.166842	-0.18815	3.17388	3.67755	0.996796	6.48252	1.25798	0.10787	0.436612	-7.08629	0.22543	-1.21923	0.259048
GSM2334013	54.647	M	53	2.1138	-0.0307266	-1.38522	0.0952186	-0.639656	0.00429858	1.56746	0.524294	0.210301	-0.251632	-0.0487614	-0.0556682	2.66096	-0.411705	-5.02322	-0.126525	-2.78771	-0.553781	-0.312212	1.46192	0.151594	0.773666	-1.75887	-0.384784	2.84109	-0.106334	-0.260147	0.0729977	0.133095	-0.252887	-0.739558	0.033128	1.10364	-0.285102	-0.131468	2.33201	2.09873	1.00112	6.59677	1.06168	0.0746923	0.391608	-7.32806	0.232669	-0.821405	0.246804
GSM2334014	80.102	M	79	2.17841	-0.0289949	-1.53079	0.0956034	-0.498536	0.00443715	1.93252	0.720108	0.231711	-0.271258	-0.0248036	-0.0780921	3.7564	-0.526318	-5.39626	-0.127554	-2.8966	-0.551094	-0.328379	1.48375	0.129474	0.737869	-1.47969	-0.564375	2.73229	-0.114329	-0.355759	0.0639262	0.199261	-0.68451	-0.703282	0.017997	1.10454	-0.219154	-0.140626	2.57763	2.61764	1.25745	6.35154	1.72741	0.0633641	0.404877	-7.47887	0.285044	-1.22657	0.24815
GSM2334016	65.8763	F	68	2.01459	-0.0290725	-1.16419	0.0975933	-0.35797	0.00425651	1.62469	0.477158	0.205117	-0.381136	-0.0330503	-0.0401513	3.06193	-0.471332	-4.06009	-0.108861	-2.43523	-0.50682	-0.267707	1.48794	0.101189	0.744902	-1.4873	-0.5059	3.09393	-0.0926714	-0.318594	0.088598	0.14254	-0.155986	-0.580466	0.0285554	1.03556	-0.150067	-0.1358	1.72992	1.10884	0.972215	6.36928	1.23971	0.0834407	0.54342	-7.30179	0.239291	-1.12538	0.250441
GSM2334017	56.8454	M	50	2.13617	-0.0282068	-1.27873	0.0920692	-0.737895	0.004138	1.61723	0.499098	0.165985	-0.253467	-0.0404727	-0.060064	2.77984	-0.564743	-4.77398	-0.119393	-3.05932	-0.53119	-0.303139	1.47408	0.173909	0.727919	-1.6456	-0.48976	2.51704	-0.122981	-0.287771	0.0752445	0.177536	-0.18886	-0.767766	0.0225997	1.04941	-0.166716	-0.123334	2.15616	2.56844	0.928756	6.43637	1.16644	0.0753897	0.459095	-6.47806	0.242415	-0.690346	0.219561
GSM2334019	61.8268	M	73	2.15518	-0.0290157	-1.39368	0.0965917	-0.415578	0.00446265	1.2983	0.573929	0.19623	-0.298943	-0.0303161	-0.0468348	3.4392	-0.464721	-4.67337	-0.112928	-2.13286	-0.51774	-0.302092	1.44307	0.113834	0.672145	-1.58111	-0.636699	3.44027	-0.0592259	-0.273405	0.0767415	0.213529	-0.135844	-0.742093	0.0488716	1.06907	-0.126073	-0.144672	2.55853	2.04098	0.977653	6.43103	1.50469	0.0973312	0.432768	-6.78099	0.203652	-1.12286	0.248696
GSM2334020	57.8244	M	52	1.98832	-0.0303864	-1.3367	0.095269	-0.756014	0.00417956	2.66222	0.490558	0.182683	-0.296113	-0.0233701	-0.05716	3.06206	-0.494748	-5.09661	-0.11199	-2.38194	-0.54647	-0.27424	1.5159	0.113215	0.758065	-1.28247	-0.474741	3.55424	-0.111572	-0.279455	0.0794451	0.116096	-0.257673	-0.846654	0.0406971	1.11155	-0.150387	-0.139311	2.54615	3.26647	0.730278	6.37075	1.3276	0.0940482	0.454808	-6.32561	0.251916	-1.14487	0.247713
GSM2334021	56.7863	F	55	2.18101	-0.0300397	-1.33467	0.0961339	-0.873538	0.00400874	2.22786	0.627109	0.157948	-0.32183	-0.0553842	-0.0675608	3.02654	-0.580046	-5.19545	-0.115533	-2.91165	-0.587843	-0.308563	1.53322	0.117025	0.756728	-1.73483	-0.469375	2.97395	-0.118221	-0.326096	0.0888722	0.131241	-0.24172	-1.03113	0.0369491	1.09346	-0.159284	-0.159434	2.32712	2.47761	1.01052	6.4026	1.35238	0.0890947	0.430542	-6.43504	0.240143	-1.09114	0.250303
GSM2334026	48.4894	M	47	2.11298	-0.0334641	-1.38118	0.0972016	-0.937683	0.00394537	2.21593	0.477887	0.225872	-0.343317	-0.0600774	-0.0684291	2.9202	-0.461217	-5.89714	-0.122769	-2.78187	-0.602864	-0.352947	1.52303	0.140184	0.778633	-1.54987	-0.302008	2.48814	-0.0513381	-0.268179	0.0932229	0.129979	-0.181538	-1.12923	0.0664665	1.06697	-0.274352	-0.149592	2.32846	1.91095	0.880346	6.46253	1.25236	0.109128	0.55142	-6.73051	0.24368	-1.15845	0.248104
GSM2334027	43.5178	F	43	2.02107	-0.0308487	-1.31583	0.0992365	-0.93959	0.00420852	1.34778	0.537805	0.18513	-0.342942	-0.0265817	-0.0523521	2.88042	-0.570456	-4.86688	-0.114931	-2.67031	-0.533654	-0.29796	1.48607	0.123499	0.733424	-1.81526	-0.435166	2.60656	-0.0695102	-0.311065	0.0879059	0.123983	-0.171034	-0.872763	0.0375146	1.09649	-0.16885	-0.141994	1.76833	1.56613	0.785219	6.38683	1.22006	0.0757005	0.633982	-6.38296	0.252323	-1.09363	0.241575
GSM2334028	57.4747	F	49	1.77427	-0.0295948	-1.16936	0.096448	-0.579415	0.00459616	1.50627	0.345973	0.153915	-0.334969	-0.0418743	-0.0378901	2.62103	-0.474165	-4.31986	-0.130039	-2.34192	-0.500793	-0.311113	1.46731	0.113521	0.703229	-1.29307	-0.50755	2.4004	-0.0902736	-0.274881	0.108117	0.203632	-0.338198	-0.644231	0.0364582	1.02844	-0.148246	-0.122087	1.50845	1.35527	0.769348	6.49292	1.32017	0.109085	0.419231	-6.52912	0.256722	-0.983062	0.236881
GSM2334029	62.5991	F	61	2.08799	-0.0296102	-1.20366	0.0971723	-0.652517	0.00378881	1.67042	0.446333	0.175568	-0.291754	-0.038631	-0.0595275	3.54893	-0.516456	-4.68163	-0.106662	-2.05231	-0.514839	-0.319683	1.43328	0.155138	0.736423	-1.40718	-0.451773	2.58643	-0.0687699	-0.297473	0.092734	0.187427	-0.236287	-0.641762	0.0199307	1.05388	-0.116273	-0.125017	1.76964	1.60664	1.03292	6.38784	1.43202	0.0928891	0.473167	-6.14067	0.191455	-0.820754	0.235168
GSM2334030	73.4677	M	80	2.12931	-0.0275875	-1.06909	0.0955362	-0.500213	0.00377215	1.84366	0.493222	0.191019	-0.363286	-0.0395594	-0.0444669	2.91233	-0.535357	-3.86592	-0.126174	-2.5398	-0.519113	-0.321601	1.47279	0.121191	0.722183	-1.31504	-0.452174	3.06733	-0.0754457	-0.282414	0.0765919	0.154315	-0.208002	-0.670216	0.0438699	1.04129	-0.175576	-0.108373	2.32049	1.41149	1.10137	6.26895	1.29365	0.0678795	0.427759	-6.75054	0.247675	-1.10981	0.241226
GSM2334031	52.8772	F	48	2.0808	-0.0295873	-1.27748	0.0971574	-0.618962	0.0040987	2.89839	0.282745	0.229269	-0.366932	-0.0289432	-0.0527704	2.90771	-0.576118	-5.12181	-0.127052	-2.67544	-0.553314	-0.263682	1.49189	0.135221	0.740157	-1.307	-0.480995	3.3476	-0.126491	-0.372048	0.0857387	0.127051	-0.254349	-0.914104	0.0216495	1.0778	-0.191007	-0.161517	2.13205	2.0046	1.09017	6.54526	1.43188	0.096037	0.514064	-6.99387	0.206914	-1.36263	0.253832
GSM2334032	67.2653	F	74	1.97684	-0.0290182	-1.19433	0.0969789	-0.56545	0.00444821	1.51227	0.432519	0.134672	-0.31381	-0.0537408	-0.0573101	2.12172	-0.376086	-4.33351	-0.109466	-2.05608	-0.496604	-0.313525	1.50023	0.122232	0.775094	-1.08779	-0.494135	3.29225	-0.0597094	-0.234318	0.103807	0.079223	-0.198051	-0.871119	0.0355013	1.01625	-0.128124	-0.138825	1.6981	1.68804	0.807606	6.74517	1.26566	0.073059	0.453188	-6.1112	0.263091	-1.06447	0.243617
GSM2334033	57.9017	F	64	2.13686	-0.0307336	-1.25515	0.0911	-0.675821	0.00398195	1.39576	0.627224	0.217438	-0.396625	-0.0494313	-0.0506992	3.22977	-0.476347	-4.5286	-0.163514	-3.26777	-0.55802	-0.313056	1.49852	0.110759	0.747742	-1.72164	-0.55263	2.85514	-0.0859355	-0.296471	0.0853993	0.111543	-0.155223	-0.79136	0.0439993	1.09121	-0.178231	-0.14859	1.91914	1.33179	1.05843	6.44777	1.5207	0.0642969	0.541925	-7.06131	0.253117	-1.0251	0.244749
GSM2334037	71.0395	M	76	2.22243	-0.0275834	-1.11375	0.0927819	-0.64897	0.00419821	1.28353	0.517499	0.184581	-0.336401	-0.0283913	-0.0477955	2.90628	-0.494107	-4.2314	-0.104335	-2.06134	-0.508595	-0.305429	1.41231	0.125955	0.748728	-1.59847	-0.360497	2.51322	-0.099304	-0.281132	0.0763611	0.147251	-0.165506	-0.589011	0.0460036	0.967349	-0.19382	-0.117205	2.29026	1.86336	0.993085	6.38744	1.13013	0.0575761	0.488121	-6.82636	0.263733	-0.797763	0.246463
GSM2334038	59.6047	M	48	1.87537	-0.0277818	-1.06842	0.0972948	-0.780703	0.00359628	2.38954	0.417431	0.205652	-0.249462	-0.0556012	-0.0564784	3.14439	-0.387418	-5.28873	-0.104337	-2.74874	-0.555323	-0.283478	1.43381	0.176304	0.729542	-1.35371	-0.552996	2.49934	-0.0867211	-0.255039	0.091097	0.135042	-0.253558	-0.944695	0.0493864	1.04556	-0.195049	-0.158631	2.85392	4.32663	0.7215	6.47437	1.26321	0.0833648	0.456698	-6.80064	0.191684	-1.26525	0.241394
GSM2334040	67.3913	M	67	1.92225	-0.0304116	-1.27212	0.0992845	-0.539028	0.00350277	1.99292	0.428203	0.211757	-0.327966	-0.0400959	-0.0591609	3.30304	-0.519969	-4.24843	-0.108684	-2.69065	-0.526158	-0.281222	1.52059	0.158406	0.768072	-1.43383	-0.561647	2.44055	-0.0814756	-0.312454	0.0863779	0.163502	-0.231827	-0.633627	0.0484435	1.06662	-0.267429	-0.145855	2.10977	2.59107	1.02461	6.50786	1.37773	0.0773282	0.479472	-7.4669	0.213779	-1.05347	0.251408
GSM2334041	54.1527	F	55	2.23556	-0.0328346	-1.37645	0.0954222	-0.708194	0.00431647	2.32123	0.741685	0.18844	-0.334027	-0.0399771	-0.043621	3.68957	-0.73591	-5.08056	-0.100558	-3.05962	-0.555552	-0.32271	1.51847	0.150588	0.673928	-1.88188	-0.488051	2.36943	-0.0935871	-0.296273	0.0784026	0.106966	-0.286796	-0.940527	0.0318267	1.10074	-0.458447	-0.155182	2.4957	1.86103	1.12316	6.55416	1.44295	0.0737612	0.506901	-7.10555	0.237366	-0.870202	0.243008
GSM2334042	49.8837	M	43	1.98833	-0.0292063	-1.51981	0.0944805	-0.600531	0.00412637	1.7231	0.365342	0.203953	-0.401236	-0.0477241	-0.0430173	3.31753	-0.544296	-4.49093	-0.111388	-3.45053	-0.555179	-0.290344	1.51602	0.100581	0.754943	-1.77171	-0.497307	2.58992	-0.0925505	-0.296322	0.0778478	0.151254	-0.215806	-0.780957	0.029492	1.12898	-0.158543	-0.138892	2.01582	1.17199	1.06103	6.47614	1.15492	0.0728096	0.461839	-7.13643	0.217143	-1.06308	0.245174
GSM2334043	60.6093	F	56	2.10512	-0.0295081	-1.31834	0.0953039	-0.539216	0.00414001	2.17736	0.601058	0.165273	-0.362257	-0.0344603	-0.0573937	3.04273	-0.558803	-4.66513	-0.109274	-2.52277	-0.536659	-0.284877	1.48775	0.163313	0.756714	-1.45646	-0.293241	3.006	-0.0607523	-0.323706	0.101718	0.135458	-0.23097	-0.823943	0.0586687	1.08452	-0.183213	-0.151094	2.55218	2.66517	1.0438	6.19078	1.40087	0.072991	0.570346	-7.03569	0.240272	-1.26984	0.244161
GSM2334044	72.3883	M	63	2.03812	-0.0317103	-1.02992	0.0957048	-0.620263	0.00420436	2.0467	0.335987	0.144796	-0.337857	-0.0379432	-0.0554386	2.18119	-0.43951	-4.717	-0.112196	-1.91523	-0.450566	-0.293672	1.46213	0.124844	0.762614	-1.26221	-0.475028	2.3027	-0.0517274	-0.198409	0.0937708	0.0660317	-0.250825	-0.749637	0.0323683	1.04823	-0.120394	-0.119351	2.007	2.67816	0.884827	6.23045	1.26052	0.0634045	0.41609	-6.56392	0.288776	-0.98321	0.247864
GSM2334046	75.3016	F	75	2.20784	-0.0291057	-1.05505	0.0947808	-0.649531	0.00351132	2.17109	0.874238	0.189112	-0.310616	-0.0463698	-0.053095	2.85818	-0.60764	-4.50791	-0.0986757	-2.40271	-0.538326	-0.284883	1.53268	0.112388	0.72667	-1.35513	-0.546146	2.55926	-0.0600947	-0.340382	0.0912729	0.125508	-0.199841	-0.865306	0.0181315	1.05306	-0.160768	-0.181979	2.31645	2.01764	0.964829	6.27759	1.51052	0.0930895	0.492838	-7.44104	0.311067	-0.793892	0.26107
GSM2334047	72.6441	M	65	2.19746	-0.0319347	-1.15822	0.0952086	-0.489439	0.00440968	1.87979	0.375693	0.159275	-0.329251	-0.0374721	-0.0773085	3.19677	-0.370159	-4.97651	-0.094593	-2.26644	-0.533095	-0.263128	1.52825	0.181325	0.766933	-1.50167	-0.431834	3.16395	-0.0822602	-0.290536	0.0809769	0.136546	-0.293736	-0.825017	0.0239945	1.05599	-0.237445	-0.143823	2.05569	3.3535	0.87941	6.23925	1.43927	0.0908108	0.351501	-7.34324	0.226168	-1.62048	0.257811
GSM2334048	84.9064	M	77	1.975	-0.0279998	-1.01829	0.098701	-0.415122	0.00424876	2.69566	0.59158	0.20579	-0.332111	-0.0337729	-0.0903016	2.5468	-0.522153	-3.99843	-0.122745	-2.8327	-0.498012	-0.290654	1.54858	0.165212	0.753319	-1.40577	-0.454079	2.89359	-0.0715905	-0.294417	0.103546	0.143995	-0.224512	-0.795694	0.0313309	1.05525	-0.150359	-0.163597	3.70819	4.22377	0.962407	6.35372	1.75618	0.0903134	0.44829	-7.55383	0.322372	-1.6525	0.261962
GSM2334050	67.0838	M	69	2.16617	-0.0296818	-1.24988	0.0943089	-0.591368	0.0041867	1.73677	0.433177	0.240549	-0.326966	-0.0450576	-0.0477045	2.64366	-0.419493	-4.84219	-0.122222	-2.60921	-0.515907	-0.338092	1.48109	0.130191	0.680056	-1.36685	-0.501744	3.2341	-0.0795288	-0.255023	0.0719146	0.176546	-0.166507	-0.658192	0.0221506	1.04734	-0.244922	-0.138501	2.29099	2.25774	1.15647	6.29704	1.34862	0.0952089	0.487111	-7.2051	0.250661	-0.774686	0.243599
GSM2334051	61.8603	M	64	2.06421	-0.0306162	-1.33153	0.0970001	-0.483886	0.00451815	2.2217	0.528259	0.205941	-0.334325	-0.0282197	-0.0708553	3.0136	-0.55314	-5.12336	-0.0787	-2.48589	-0.575267	-0.336223	1.53679	0.107577	0.764353	-1.50893	-0.456966	3.6995	-0.100049	-0.328183	0.0931935	0.151473	-0.243314	-1.13597	0.0473134	1.09896	-0.373811	-0.144746	2.12775	3.32285	0.859007	6.59966	1.3311	0.101632	0.363906	-7.12222	0.233532	-0.992539	0.247153
GSM2334052	52.153	F	43	2.13392	-0.0304021	-1.31475	0.0945002	-0.369161	0.00435127	1.48785	0.50265	0.183746	-0.319928	-0.0422731	-0.0520562	2.9483	-0.561929	-3.93478	-0.107632	-3.33605	-0.57253	-0.284192	1.48053	0.0933891	0.757697	-1.64228	-0.506896	2.31093	-0.0613309	-0.276047	0.0806266	0.157614	-0.194793	-0.587904	0.0327617	1.07562	-0.123569	-0.139204	2.3824	1.89819	0.926083	6.65143	1.33231	0.0621036	0.390769	-6.93838	0.171035	-1.05146	0.231973
GSM2334054	70.1821	M	74	2.17316	-0.0308831	-1.17969	0.0988965	-0.479321	0.00442427	1.02957	0.505208	0.172865	-0.358331	-0.0345949	-0.0461802	2.87358	-0.540296	-5.52957	-0.108171	-2.2391	-0.517516	-0.348869	1.56388	0.0833807	0.676509	-1.34232	-0.438553	3.74268	-0.0684189	-0.234749	0.0755631	0.185011	-0.188185	-0.461095	0.0358869	1.11861	-0.134357	-0.118355	2.72077	1.43976	1.04199	6.24744	1.41247	0.0512316	0.454581	-7.25165	0.200901	-0.927492	0.239013
GSM2334055	51.332	M	44	2.25514	-0.032787	-1.22522	0.0960682	-0.722957	0.00359967	1.33478	0.41534	0.184182	-0.399827	-0.0459247	-0.0432515	3.10368	-0.625174	-5.04765	-0.113346	-3.00067	-0.538157	-0.295674	1.49627	0.101311	0.728476	-1.94225	-0.467066	2.68145	-0.0770786	-0.311362	0.0806083	0.170149	-0.215462	-0.699224	0.0287112	1.03957	-0.173265	-0.143364	1.81099	1.64834	0.977789	6.33615	1.2337	0.0619588	0.382969	-6.93878	0.261298	-1.05599	0.247788
GSM2334056	55.3011	M	47	2.11543	-0.0286823	-1.35072	0.0970529	-0.788604	0.00375065	2.10196	0.473878	0.171714	-0.289921	-0.0483327	-0.0714473	2.76597	-0.462321	-4.92173	-0.124771	-2.27728	-0.588179	-0.288377	1.52191	0.142959	0.75783	-1.41358	-0.455452	3.02697	-0.0690722	-0.253559	0.0864692	0.106076	-0.29994	-0.924841	0.0337651	1.08297	-0.156766	-0.151315	2.60462	3.03891	0.952271	6.39466	1.16967	0.0938305	0.404887	-6.69028	0.260116	-1.10041	0.255385
GSM2334064	73.3676	M	79	2.22467	-0.0316015	-1.30587	0.0957258	-0.524126	0.00418679	2.31493	0.396185	0.229616	-0.265263	-0.0414514	-0.0760819	3.47575	-0.380497	-5.08695	-0.113198	-1.88856	-0.540169	-0.349143	1.49267	0.132674	0.692199	-1.1983	-0.526668	2.55431	-0.0529123	-0.311155	0.0813128	0.153427	-0.216767	-0.818986	0.0238324	1.09191	-0.121344	-0.166346	2.48851	1.21176	1.1341	6.38854	1.37791	0.0855545	0.403376	-7.21463	0.277725	-1.01536	0.25829
GSM2334065	71.4952	F	71	2.13811	-0.0292304	-1.04918	0.0978089	-0.672957	0.00434744	1.83345	0.519726	0.174509	-0.281931	-0.0269116	-0.0463715	2.96059	-0.350163	-4.66013	-0.111882	-2.39319	-0.506449	-0.325669	1.47327	0.16045	0.75167	-1.29068	-0.446104	3.54967	-0.0758918	-0.222398	0.0846135	0.14037	-0.211524	-0.970578	0.0309711	1.02393	-0.137643	-0.160694	2.34443	3.68321	1.05817	6.33853	1.27734	0.0930625	0.353159	-6.94164	0.248321	-1.04111	0.24636
GSM2334066	48.3796	F	42	2.16296	-0.0302972	-1.33979	0.0975711	-0.772332	0.00373132	1.90655	0.498289	0.164611	-0.386356	-0.0371667	-0.046107	2.48179	-0.695456	-5.27481	-0.114176	-2.51186	-0.505621	-0.285501	1.49044	0.112147	0.727667	-1.68678	-0.404685	2.64706	-0.0561203	-0.304217	0.075123	0.127387	-0.16528	-0.646946	0.0203662	1.11888	-0.160565	-0.138132	2.10748	1.66884	0.875754	6.27347	1.22843	0.075483	0.726352	-6.8867	0.235126	-1.03285	0.245788
GSM2334068	54.5254	M	53	2.08061	-0.0306017	-1.37506	0.096102	-0.702078	0.00412695	2.04905	0.482191	0.187714	-0.308634	-0.0339981	-0.0481131	3.07011	-0.517254	-4.99204	-0.120105	-3.06083	-0.556859	-0.293749	1.52381	0.0944809	0.778439	-1.68171	-0.375733	2.88327	-0.0820457	-0.27066	0.0829527	0.117641	-0.242129	-0.68712	0.0401206	1.06677	-0.136208	-0.144007	2.58232	2.43336	0.899445	6.45508	1.16283	0.0885674	0.610536	-7.35644	0.232398	-1.32931	0.248724
GSM2334069	72.9129	F	76	2.19183	-0.0298141	-1.13917	0.0981343	-0.329389	0.00394492	1.44379	0.364587	0.178382	-0.383358	-0.0397706	-0.0425241	2.8593	-0.427573	-4.733	-0.118862	-2.40119	-0.532294	-0.308595	1.4821	0.122649	0.725203	-1.40148	-0.306139	2.78799	-0.025447	-0.291417	0.074379	0.177956	-0.199264	-0.571798	0.0424688	1.09415	-0.1262	-0.127377	2.72652	1.90395	0.918398	6.34983	1.20384	0.0735235	0.41191	-7.1249	0.265008	-1.25506	0.243085
GSM2334070	49.9616	M	46	2.20136	-0.0303198	-1.37079	0.0981281	-0.576538	0.00383714	1.80632	0.54864	0.191018	-0.295755	-0.0281549	-0.0497887	2.61437	-0.754123	-4.58551	-0.113152	-2.76146	-0.564329	-0.274092	1.52838	0.151446	0.730648	-1.57752	-0.450029	2.95924	-0.0620276	-0.319601	0.0742648	0.145092	-0.204069	-0.949152	0.02718	1.09458	-0.193527	-0.150578	2.05244	1.43967	1.05131	6.39849	1.0852	0.0828149	0.441165	-7.03564	0.217607	-1.00222	0.25242
GSM2334073	46.5463	F	44	2.05074	-0.0312312	-1.35347	0.095632	-0.66261	0.00398781	1.80306	0.448372	0.197617	-0.361399	-0.0393626	-0.0557305	2.61015	-0.676639	-5.02155	-0.103414	-2.62952	-0.563987	-0.26638	1.45567	0.114954	0.750518	-1.58074	-0.476649	2.56767	-0.0397553	-0.283443	0.086212	0.115213	-0.309859	-0.838529	0.0321847	0.999654	-0.158765	-0.150064	2.0033	1.92345	0.931695	6.54113	1.29291	0.078109	0.577427	-7.01149	0.254019	-1.22634	0.249616
GSM2334074	48.7273	F	40	2.0276	-0.0301227	-1.16106	0.0974519	-0.603086	0.00432962	1.89375	0.433154	0.160253	-0.375308	-0.0180959	-0.0586422	2.83631	-0.491369	-4.15938	-0.107751	-2.92594	-0.519835	-0.283025	1.42877	0.12666	0.781543	-1.53762	-0.460648	2.69501	-0.0637297	-0.24705	0.0981843	0.138835	-0.26614	-0.624015	0.0297923	1.07914	-0.152058	-0.154195	2.08207	1.66282	0.784393	6.4231	1.30628	0.0900035	0.422405	-6.99566	0.215143	-1.11963	0.246622
GSM2334075	51.2459	F	50	2.13312	-0.030375	-1.36213	0.0957629	-0.553341	0.00391699	1.61734	0.594864	0.179282	-0.330156	-0.0378211	-0.0670582	2.81763	-0.667733	-4.98491	-0.0981652	-2.71766	-0.522817	-0.311089	1.48689	0.153906	0.734807	-1.65997	-0.43911	2.70716	-0.109004	-0.289818	0.0670794	0.126961	-0.210311	-0.815231	0.0204975	1.03134	-0.122453	-0.137452	2.18496	1.93679	1.03483	6.44632	1.33312	0.0481381	0.447921	-7.44296	0.254313	-0.779568	0.248242
GSM2334076	71.1564	F	67	1.97433	-0.0287547	-1.21505	0.0934378	-0.665088	0.00364872	1.76108	0.452923	0.174987	-0.324351	-0.0256877	-0.0625773	2.87617	-0.539997	-4.04181	-0.10565	-2.28763	-0.480568	-0.300317	1.42503	0.117295	0.715682	-1.32877	-0.431006	2.43723	-0.153067	-0.254416	0.0943771	0.128535	-0.212707	-0.69408	0.0776087	1.00718	-0.124427	-0.133534	2.4967	2.05073	0.805938	6.43955	1.12068	0.0667592	0.340456	-6.58256	0.244424	-0.85683	0.227122
GSM2334077	49.3887	M	49	2.09503	-0.0285256	-1.36886	0.0961774	-0.81006	0.00402166	1.64972	0.490644	0.202973	-0.337565	-0.0448038	-0.0545275	2.53524	-0.564564	-5.09939	-0.111706	-2.54089	-0.560483	-0.309239	1.54659	0.115902	0.786079	-1.60455	-0.422456	2.57278	-0.0640011	-0.252188	0.0676543	0.132194	-0.202922	-0.855732	0.0343629	1.06584	-0.12727	-0.156527	2.13566	1.44542	0.94094	6.38663	1.12827	0.0711109	0.464556	-6.99632	0.20396	-1.33175	0.250153
GSM2334078	67.1134	F	67	2.0776	-0.0292735	-1.31656	0.0963045	-0.527488	0.00405646	1.86288	0.325553	0.182634	-0.328993	-0.0346607	-0.055172	3.01918	-0.432771	-5.08491	-0.108789	-1.93107	-0.516675	-0.283421	1.48932	0.14822	0.723261	-1.274	-0.439256	3.27883	-0.114743	-0.288974	0.0868271	0.138119	-0.18819	-0.676366	0.0393691	1.07407	-0.186759	-0.126043	1.89176	2.35391	0.833336	6.26166	1.0678	0.0686664	0.480144	-6.83934	0.245394	-1.06459	0.247277
GSM2334079	57.9995	M	48	2.0149	-0.0301055	-1.20315	0.0962523	-0.692707	0.00421564	2.09662	0.469454	0.179724	-0.360503	-0.0388868	-0.0455929	2.91664	-0.623176	-4.44317	-0.119909	-2.52584	-0.557774	-0.265471	1.43462	0.182537	0.711689	-1.53921	-0.379916	4.85978	-0.110651	-0.251175	0.0856742	0.144673	-0.211782	-0.906103	0.0395959	1.08904	-0.124992	-0.149339	2.17798	2.56609	0.894898	6.17528	1.29032	0.0889058	0.425619	-6.129	0.217592	-1.14981	0.249158
GSM2334084	65.0806	F	72	2.12378	-0.0275494	-1.29627	0.0965877	-0.981793	0.00393796	2.28576	0.550254	0.195284	-0.273654	-0.0502178	-0.0711577	3.29882	-0.440546	-4.74748	-0.0943001	-1.99242	-0.54101	-0.298094	1.54029	0.19093	0.749565	-1.81805	-0.387237	3.39739	-0.080803	-0.297737	0.0858773	0.1246	-0.298767	-1.10085	0.052273	1.09895	-0.205386	-0.147484	2.8083	2.76403	1.20154	6.4305	1.4636	0.115155	0.447273	-6.72428	0.269122	-1.37549	0.249308
GSM2334086	61.7139	F	59	2.03404	-0.0298791	-1.36144	0.0973124	-0.793905	0.00394489	3.53249	0.563739	0.178299	-0.32246	-0.0348323	-0.0638378	3.17141	-0.613837	-5.56754	-0.103443	-2.54484	-0.565498	-0.333079	1.48207	0.168864	0.7769	-1.55364	-0.432316	3.15435	-0.0852063	-0.292555	0.0780562	0.0929307	-0.299691	-1.1503	0.0741438	1.05678	-0.229377	-0.184336	2.39188	4.15939	0.968358	6.48752	1.295	0.121528	0.42446	-6.62739	0.247363	-0.822588	0.244695
GSM2334087	85.8649	M	76	2.09668	-0.0315025	-1.53927	0.0917542	-0.694889	0.00362753	1.98163	0.774976	0.129322	-0.32676	-0.0459455	-0.0534403	3.78752	-0.271893	-4.51152	-0.0947132	-1.40248	-0.459579	-0.271439	1.42337	0.164297	0.718169	-0.94934	-0.520401	1.72597	-0.0589621	-0.294185	0.0577702	0.164493	-0.255361	-0.845366	0.0372225	1.0753	-0.166103	-0.121009	2.16428	3.75452	0.911851	6.43622	1.78173	0.052347	0.388777	-5.45831	0.10907	-0.857354	0.218165
GSM2334088	70.9005	F	73	2.1868	-0.0286719	-1.2586	0.0972582	-0.427548	0.00333235	1.9377	0.590949	0.179188	-0.299089	-0.0357629	-0.0637227	2.83279	-0.456091	-4.51302	-0.107223	-2.14691	-0.528424	-0.272437	1.47396	0.0796184	0.743664	-1.24698	-0.540574	3.04845	-0.125614	-0.247306	0.0867767	0.160666	-0.194326	-0.745131	0.0305659	1.0868	-0.173279	-0.12851	2.71951	2.67154	0.851486	6.47212	1.47385	0.0681281	0.431349	-7.21957	0.261769	-1.12249	0.251805
GSM2334089	68.3973	F	65	2.11263	-0.0287057	-1.2783	0.094337	-0.724639	0.00390687	1.99726	0.624077	0.25119	-0.312663	-0.0363973	-0.0721558	3.39682	-0.735878	-4.83688	-0.0935974	-2.51839	-0.533445	-0.308598	1.50097	0.141986	0.726285	-1.47154	-0.538493	3.19908	-0.127537	-0.292963	0.0834372	0.14532	-0.263264	-1.02078	0.0744043	0.991814	-0.139277	-0.144287	2.78788	2.36794	1.0975	6.18179	1.2472	0.0835007	0.362742	-6.79992	0.216819	-1.04511	0.252322
GSM2334091	73.0425	M	72	2.12138	-0.0296116	-1.26023	0.0948848	-0.529712	0.00405498	3.05033	0.540149	0.245669	-0.31797	-0.0352269	-0.0618908	3.09866	-0.458974	-4.88455	-0.107512	-2.21651	-0.573644	-0.291477	1.47009	0.159536	0.795559	-1.28155	-0.412302	3.43036	-0.102953	-0.288675	0.0810451	0.164626	-0.26274	-0.891858	0.0414623	1.11726	-0.174763	-0.137834	2.80184	2.8439	0.980131	6.48049	1.66962	0.0784513	0.372706	-6.82089	0.252406	-1.19226	0.2562
GSM2334092	72.2831	F	66	2.19411	-0.02952	-1.28998	0.0989055	-0.520711	0.00365188	1.45453	0.514011	0.177421	-0.316005	-0.0480635	-0.0528512	3.22154	-0.395264	-4.70424	-0.130583	-1.74476	-0.476419	-0.291994	1.46411	0.0961699	0.731535	-1.33841	-0.484868	2.12472	-0.0902861	-0.266418	0.0777208	0.101147	-0.166625	-0.728145	0.0258159	1.08006	-0.152544	-0.145324	3.08188	1.73922	0.809463	6.4699	1.33367	0.0848575	0.430845	-6.61357	0.180388	-1.0446	0.244948
GSM2334096	50.5879	F	56	2.06821	-0.0304683	-1.18066	0.0942116	-0.660326	0.00356596	1.83162	0.673923	0.254096	-0.295016	-0.0335044	-0.0639089	2.31136	-1.10309	-4.27443	-0.112741	-2.97547	-0.500781	-0.309891	1.45138	0.10143	0.757736	-1.63635	-0.511542	2.19156	-0.165831	-0.311321	0.0747638	0.13976	-0.228462	-0.903697	0.0728009	1.08004	-0.235342	-0.13101	2.2657	2.12394	0.941473	6.48387	1.16136	0.0935355	0.402751	-7.12927	0.28518	-0.903703	0.231266
GSM2334097	72.6915	M	69	2.17333	-0.0301645	-1.0941	0.0933933	-0.645467	0.00417007	2.3098	0.434109	0.207012	-0.35725	-0.0514205	-0.043365	2.84181	-0.647764	-3.7393	-0.118533	-2.0171	-0.553726	-0.308536	1.45954	0.151846	0.615407	-1.21865	-0.40724	2.91661	-0.109282	-0.278035	0.0861136	0.119	-0.213677	-0.760096	0.0262524	1.03502	-0.109146	-0.109474	2.25258	2.2119	0.963132	6.42401	1.18702	0.0415093	0.518256	-6.43542	0.259859	-0.926731	0.255198
GSM2334099	50.6721	F	43	2.09066	-0.0289451	-1.34165	0.0923506	-0.775344	0.00403826	1.76489	0.637922	0.201641	-0.334875	-0.0417907	-0.049891	2.73065	-0.704213	-5.06053	-0.121277	-2.61421	-0.555899	-0.295046	1.53264	0.0968706	0.789508	-1.78695	-0.479362	3.03212	-0.081802	-0.285338	0.0925341	0.125886	-0.20588	-0.873044	0.0242451	1.06076	-0.166158	-0.157889	1.95695	1.64989	0.945129	6.53531	1.36391	0.0902801	0.596718	-6.61437	0.250328	-1.13789	0.237975
GSM2334100	59.5196	M	60	1.93661	-0.0277572	-1.24156	0.0951729	-0.667147	0.00359903	1.12349	0.671336	0.192734	-0.293985	-0.030147	-0.0341148	2.8931	-0.818007	-4.75043	-0.108901	-2.34853	-0.494095	-0.406866	1.46586	0.11638	0.758609	-1.36632	-0.476667	2.95553	-0.127002	-0.294158	0.0600043	0.171314	-0.2074	-0.660597	0.161418	1.04343	-0.217078	-0.147113	2.59993	2.27984	0.781872	6.49251	1.39603	0.0822391	0.428104	-6.93043	0.239966	-0.856209	0.240922
GSM2334108	53.0515	M	53	2.1271	-0.0290938	-1.15896	0.0945247	-0.627983	0.00401796	1.25413	0.558847	0.170029	-0.371595	-0.0584136	-0.0450671	2.55735	-0.779409	-5.72373	-0.125284	-2.91778	-0.526814	-0.315861	1.51146	0.129268	0.739898	-1.55902	-0.564239	2.62986	-0.124161	-0.304588	0.0761358	0.18305	-0.177647	-0.7639	0.0322728	1.03049	-0.112006	-0.130854	2.10052	1.35037	0.953757	6.36736	1.18265	0.0724728	0.360669	-6.42455	0.273292	-0.778679	0.250676
GSM2334111	62.6297	F	65	2.0615	-0.0302898	-1.28753	0.0960918	-0.86824	0.0042933	2.54161	0.692261	0.17707	-0.316555	-0.0469325	-0.0520591	3.40215	-0.490777	-4.77642	-0.102285	-2.49145	-0.557566	-0.350181	1.554	0.182879	0.737104	-1.51058	-0.510559	3.02228	-0.112419	-0.257655	0.0805667	0.148661	-0.271779	-0.869417	0.0394519	1.06458	-0.145752	-0.163298	2.6238	2.93484	1.07693	6.51587	1.3324	0.104215	0.409186	-6.93376	0.300375	-1.14424	0.239313
GSM2334114	81.1166	M	77	2.1908	-0.030634	-1.09272	0.0966712	-0.558213	0.00357504	1.55883	0.574206	0.240953	-0.309457	-0.0468245	-0.0425878	2.90469	-0.376875	-4.32447	-0.112308	-1.94792	-0.46135	-0.337061	1.50819	0.12707	0.713102	-1.29927	-0.513847	5.66665	-0.11609	-0.292506	0.0672259	0.193317	-0.187813	-0.510356	0.0573172	0.991062	-0.159491	-0.130617	1.86463	2.19685	0.842632	6.42097	1.66798	0.0520599	0.407641	-6.35036	0.272176	-0.746111	0.239831
GSM2334115	53.3269	M	58	2.1702	-0.0308644	-1.16114	0.0922532	-0.617954	0.00428753	1.88636	0.449028	0.28903	-0.31511	-0.0396362	-0.0622578	2.66888	-0.690551	-5.14624	-0.113457	-2.61683	-0.553778	-0.338456	1.57563	0.138636	0.746937	-1.62428	-0.519281	2.42341	-0.0458631	-0.291932	0.0671445	0.182341	-0.254357	-0.794849	0.031234	1.05322	-0.147614	-0.14311	2.22245	2.07161	1.07821	6.57758	1.25858	0.09626	0.465968	-7.03021	0.188333	-0.956834	0.250339
GSM2334116	40.0722	F	41	2.15387	-0.0313404	-1.42448	0.095839	-0.596174	0.00420478	1.40351	0.717868	0.18617	-0.406654	-0.0472811	-0.044459	2.75687	-0.711711	-5.26148	-0.110377	-3.54912	-0.539329	-0.305684	1.49167	0.113956	0.736208	-1.7478	-0.523497	2.57597	-0.0545339	-0.309594	0.0772058	0.136364	-0.28638	-0.7972	0.0585604	1.05573	-0.155134	-0.145245	1.75897	1.09504	0.973963	6.59603	1.35312	0.0830902	0.495503	-7.1368	0.191566	-1.0375	0.257656
GSM2334118	43.5877	F	40	2.07476	-0.0311867	-1.36414	0.0978058	-0.410177	0.00414351	1.40968	0.593961	0.152086	-0.421232	-0.0420392	-0.047667	2.97094	-0.672854	-4.688	-0.122788	-3.12051	-0.546148	-0.327075	1.49647	0.126	0.703927	-1.878	-0.415978	2.16937	-0.0916268	-0.32667	0.0814846	0.127431	-0.23905	-0.95845	0.039643	1.02139	-0.252733	-0.135188	2.06597	1.40472	1.05658	6.49527	1.2195	0.0861417	0.583017	-7.45	0.208336	-1.08973	0.245669
GSM2334119	50.3942	M	50	2.17713	-0.0301371	-1.32766	0.0957929	-0.727617	0.00391419	1.33856	0.460926	0.130656	-0.254543	-0.0453465	-0.0488201	2.82057	-0.942289	-5.19736	-0.106743	-2.66148	-0.579843	-0.316167	1.4776	0.147185	0.725579	-1.83115	-0.341053	2.53156	-0.074482	-0.306888	0.0735977	0.167638	-0.177959	-0.819022	0.0694223	1.07905	-0.220844	-0.133977	1.84502	1.48612	1.105	6.55887	1.17808	0.0646971	0.449284	-6.95862	0.239644	-0.783002	0.245623
GSM2334122	62.4722	F	69	1.9629	-0.0286418	-1.3223	0.0955661	-0.650505	0.00443939	1.78044	0.346782	0.237588	-0.351305	-0.0423831	-0.0584479	3.09361	-0.397973	-4.57146	-0.10415	-2.49554	-0.552362	-0.292069	1.43568	0.107754	0.672373	-1.28263	-0.517111	2.18239	-0.11236	-0.269089	0.0859567	0.120201	-0.236218	-0.809799	0.0484243	1.08354	-0.0918957	-0.146498	2.22315	2.02618	1.11348	6.68165	1.30806	0.0721874	0.373845	-6.53202	0.293613	-0.853048	0.238887
GSM2334123	61.391	F	68	2.08872	-0.0302788	-1.30428	0.094224	-0.560804	0.00411276	1.52985	0.584445	0.202933	-0.34448	-0.0356644	-0.0433149	3.05222	-0.581819	-4.90971	-0.109547	-2.50505	-0.509894	-0.293784	1.48658	0.121391	0.755888	-1.36893	-0.47745	2.74208	-0.0677408	-0.256495	0.0814989	0.162006	-0.128355	-0.736467	0.0844731	1.06792	-0.184443	-0.124122	2.11243	1.60049	0.849833	6.43328	1.33403	0.0718068	0.693704	-6.59664	0.19673	-0.987327	0.243546
GSM2334124	50.04	F	48	2.04122	-0.0298991	-1.24456	0.0995877	-0.514002	0.00410514	1.62231	0.513064	0.20537	-0.412079	-0.056315	-0.0582025	2.99093	-0.629125	-4.90971	-0.110502	-3.11305	-0.556475	-0.291653	1.50468	0.152302	0.721493	-1.76233	-0.498069	2.82329	-0.0511882	-0.262372	0.0762258	0.129058	-0.248392	-0.98591	0.0256853	1.05999	-0.16005	-0.163108	2.17272	2.17778	1.02568	6.08782	1.39759	0.0505085	0.314101	-7.39027	0.254439	-1.04242	0.257072
GSM2334127	60.9796	F	57	2.16624	-0.028832	-1.28895	0.0917398	-0.580269	0.00420952	2.42214	0.581171	0.199981	-0.371839	-0.0628639	-0.0504274	2.32311	-0.424295	-4.32147	-0.114231	-2.67681	-0.493828	-0.286069	1.46499	0.136385	0.684203	-1.55734	-0.565397	2.312	-0.132727	-0.302097	0.0953704	0.161194	-0.12605	-0.774722	0.035584	1.05723	-0.195486	-0.114277	2.1383	1.10784	1.11153	6.46169	1.44636	0.0766085	0.338826	-6.9003	0.227216	-0.844566	0.248817
GSM2334128	67.9958	M	59	2.05618	-0.0291243	-1.29237	0.0967497	-0.574271	0.00431489	1.7779	0.620444	0.189747	-0.294648	-0.0438089	-0.0390217	2.94195	-0.516586	-4.5768	-0.109391	-2.78707	-0.508548	-0.299538	1.49344	0.147306	0.75853	-1.38118	-0.472831	2.27073	-0.116966	-0.266341	0.0869294	0.15461	-0.195999	-0.7853	0.0375343	1.00896	-0.135335	-0.13695	1.8014	5.94047	0.998755	6.4272	1.36865	0.108251	0.323218	-6.8365	0.202175	-0.754228	0.245913
GSM2334129	73.2335	F	70	2.20739	-0.0297141	-1.25849	0.0964363	-0.55163	0.00406742	2.01541	0.505857	0.24057	-0.31731	-0.0470172	-0.0601341	3.44006	-0.41973	-4.74764	-0.113458	-2.62735	-0.552555	-0.321179	1.52724	0.133485	0.721999	-1.41711	-0.443822	2.90848	-0.0945201	-0.308775	0.0877257	0.144182	-0.226418	-0.933851	0.0230057	1.07471	-0.264538	-0.143725	2.90689	1.74985	1.26125	6.32525	1.76888	0.0780164	0.438172	-7.0882	0.19808	-1.09353	0.266349
GSM2334130	55.7476	F	49	2.09535	-0.0298041	-1.08057	0.0969445	-0.451664	0.00419006	1.65026	0.4869	0.184877	-0.313409	-0.0639243	-0.0482457	3.00517	-0.61802	-4.09848	-0.123621	-2.54041	-0.507505	-0.290967	1.4619	0.0926798	0.708479	-1.39813	-0.475089	2.58138	-0.289422	-0.314014	0.0803595	0.16636	-0.200107	-0.670257	0.0390425	1.0993	-0.387265	-0.138463	1.98323	0.752479	0.91862	6.14576	1.29887	0.0488593	0.365077	-6.85957	0.221328	-0.845397	0.242801
GSM2334132	74.4905	F	72	2.17139	-0.0294928	-1.30736	0.0942393	-0.516786	0.00389958	2.27443	0.738652	0.212733	-0.348464	-0.0314205	-0.040117	3.38783	-0.439746	-4.14171	-0.110231	-2.56864	-0.533274	-0.348571	1.48308	0.0900538	0.729372	-1.52435	-0.488364	3.02067	-0.0339527	-0.274623	0.0858151	0.147305	-0.269351	-0.885498	0.0690271	1.05843	-0.156327	-0.128693	2.26322	2.35735	0.987115	6.41283	1.66623	0.0803056	0.403356	-7.43433	0.200897	-1.14815	0.247509
GSM2334133	48.9618	M	47	2.08993	-0.0302071	-1.37331	0.0975685	-0.588989	0.00399471	1.23781	0.363647	0.152756	-0.405111	-0.0532538	-0.0465634	3.35488	-0.477568	-4.51689	-0.106453	-2.5433	-0.556074	-0.306421	1.43086	0.107108	0.726763	-1.60691	-0.435392	2.81403	-0.0493533	-0.25739	0.0708253	0.157797	-0.233886	-0.786889	0.0270943	1.04043	-0.200016	-0.131574	2.21628	1.22357	1.1095	6.43198	1.31897	0.0779194	0.505727	-7.10902	0.222987	-1.07424	0.242718
GSM2334139	76.1951	M	76	2.29439	-0.0287161	-1.12286	0.0958915	-0.610877	0.0033528	2.51174	0.397948	0.18174	-0.277305	-0.0579936	-0.0508412	3.56426	-0.490086	-4.66219	-0.111906	-2.83565	-0.572934	-0.426615	1.52514	0.133295	0.782782	-1.50564	-0.501013	3.66906	-0.0444656	-0.229966	0.0856352	0.188193	-0.315868	-0.651758	0.0529588	1.08862	-0.138169	-0.148293	2.7558	2.30103	0.959865	6.33998	1.35002	0.0745726	0.518667	-7.07488	0.249772	-1.34858	0.255268
GSM2334140	59.5343	M	59	2.09649	-0.0298331	-1.27111	0.0970461	-0.522179	0.00394649	2.32562	0.366924	0.205567	-0.311822	-0.0291768	-0.0467328	3.3285	-0.581163	-5.23672	-0.112777	-2.56131	-0.553032	-0.320188	1.51128	0.156665	0.786015	-1.3617	-0.51953	3.03378	-0.0745985	-0.256233	0.069555	0.172071	-0.267812	-0.750543	0.045171	1.09537	-0.149124	-0.138187	2.42222	1.95133	0.967842	6.42744	1.3222	0.0954985	0.442423	-6.83966	0.240896	-1.32045	0.251117
GSM2334141	54.4948	F	48	1.9772	-0.0292677	-1.24991	0.0942841	-0.812118	0.00374004	1.95333	0.482357	0.184215	-0.305443	-0.0480537	-0.0597175	2.70067	-0.479525	-4.44711	-0.104418	-2.78832	-0.573225	-0.319744	1.41097	0.0981235	0.740221	-1.48013	-0.447093	2.71671	-0.0935726	-0.280424	0.0890996	0.116228	-0.195362	-1.01099	0.0357801	1.08685	-0.212358	-0.152949	2.47773	2.66416	1.00526	6.40702	1.34203	0.103311	0.414817	-6.28779	0.223982	-0.80075	0.250687
GSM2334142	75.4269	F	71	1.96757	-0.0290447	-1.11401	0.0959287	-0.715592	0.00334817	1.89908	0.440364	0.177198	-0.279447	-0.0513927	-0.0812138	2.68028	-0.253125	-3.87577	-0.124765	-2.47453	-0.5064	-0.284695	1.45116	0.104198	0.740519	-1.30466	-0.530351	2.916	-0.0629424	-0.259764	0.0740098	0.111966	-0.285049	-0.90715	0.0838059	1.08268	-0.147292	-0.165484	2.49394	2.27691	0.95886	6.48632	1.41166	0.0735475	0.431045	-6.56707	0.206467	-0.873676	0.253905
GSM2334144	59.9496	M	48	2.20438	-0.0287073	-1.2345	0.0966527	-0.595728	0.00366964	2.2936	0.413628	0.220586	-0.316198	-0.036171	-0.0502775	2.72502	-0.38943	-5.14751	-0.127923	-2.58886	-0.545133	-0.277635	1.46016	0.11662	0.745988	-1.26102	-0.388537	2.74088	-0.116997	-0.275116	0.0854657	0.133966	-0.276308	-1.00092	0.0644625	1.04944	-0.148749	-0.15512	1.98284	2.43621	0.905136	6.28699	1.18912	0.106235	0.442814	-6.18085	0.192473	-1.26162	0.253533
GSM2334146	65.4299	F	53	2.13613	-0.0301375	-1.1182	0.0971964	-0.451996	0.00383326	1.67792	0.523807	0.265195	-0.288982	-0.0353369	-0.0410625	2.90935	-0.527746	-4.23964	-0.125076	-2.54207	-0.500399	-0.271796	1.47946	0.105117	0.694355	-1.57623	-0.582317	2.47727	-0.0948436	-0.32973	0.0822268	0.129443	-0.189538	-0.653052	0.0600957	1.05376	-0.161755	-0.124244	3.28153	1.48104	1.04527	6.13166	1.21535	0.0659275	0.449084	-7.18114	0.190878	-1.22148	0.249054
GSM2334154	51.8105	M	43	2.13738	-0.0295433	-1.19357	0.0944244	-0.691789	0.00365347	1.23023	0.621128	0.178543	-0.395784	-0.0315006	-0.0393289	2.0894	-0.433961	-5.50187	-0.1287	-2.63508	-0.555192	-0.292853	1.47845	0.107264	0.722498	-1.42402	-0.506126	2.79862	-0.0700514	-0.260944	0.0859533	0.153805	-0.165494	-0.807054	0.0354949	1.0731	-0.162502	-0.139224	1.97313	1.93301	0.693554	6.32288	1.2301	0.0799497	0.442404	-6.95962	0.227947	-1.33302	0.24594
GSM2334159	50.5293	M	46	2.29345	-0.029933	-1.26455	0.0944541	-0.702191	0.00372496	2.67532	0.445466	0.224883	-0.318495	-0.043348	-0.0468578	2.92879	-0.665263	-5.07265	-0.112335	-3.30819	-0.5723	-0.34281	1.51405	0.106719	0.771198	-1.8512	-0.475874	3.23973	-0.0319986	-0.282399	0.08254	0.164321	-0.178937	-0.84192	0.0291163	1.09322	-0.24489	-0.158266	2.18992	2.43072	0.889096	6.47469	1.34473	0.0727853	0.317605	-7.08684	0.225211	-1.19286	0.248864
GSM2334161	73.7927	F	71	2.25202	-0.0309335	-1.32054	0.0939283	-0.377021	0.0042124	1.19708	0.703191	0.193217	-0.305069	-0.046944	-0.0385749	3.18908	-0.585246	-4.91538	-0.100075	-2.32815	-0.525678	-0.322464	1.4645	0.133871	0.747667	-1.43264	-0.529438	2.51937	-0.0938347	-0.289505	0.089673	0.121224	-0.197369	-0.63826	0.0252654	1.06163	-0.387781	-0.149335	2.48707	1.39854	1.17038	6.49632	1.62499	0.0940264	0.56656	-7.3838	0.244245	-0.807558	0.236316
GSM2334162	58.161	F	66	2.01245	-0.0285352	-1.42691	0.0997644	-0.902177	0.00415956	1.6631	0.468795	0.227824	-0.388213	-0.0238632	-0.0442532	3.43343	-0.619475	-5.4506	-0.0863752	-2.63584	-0.554036	-0.316452	1.49597	0.0967984	0.761984	-1.69754	-0.311034	2.80771	-0.0588188	-0.300527	0.0949255	0.136796	-0.229498	-1.1621	0.0368105	1.06672	-0.134353	-0.133774	2.09012	3.08481	0.929732	6.49774	1.26951	0.0752416	0.377344	-7.31163	0.255022	-0.963715	0.249646
GSM2334163	70.0757	M	77	2.23947	-0.0278061	-1.11687	0.0949301	-0.451942	0.00485106	1.39725	0.600055	0.199294	-0.322029	-0.0424712	-0.0556268	2.55842	-0.488645	-5.02047	-0.119279	-2.05728	-0.533134	-0.31307	1.54389	0.10431	0.712102	-1.41098	-0.550541	5.3441	-0.0932647	-0.254386	0.0668483	0.127617	-0.15329	-0.753348	0.0224048	1.05375	-0.184421	-0.150783	2.02889	1.92148	1.1211	6.53511	1.25688	0.0759494	0.441182	-7.1135	0.20919	-0.780904	0.253929
GSM2334164	59.7319	M	70	2.16741	-0.029077	-1.3771	0.0964468	-0.457124	0.00384684	1.74316	0.619529	0.20317	-0.376821	-0.0459863	-0.036869	2.77861	-0.659071	-5.72605	-0.0863029	-2.34983	-0.549764	-0.355005	1.47577	0.136174	0.722321	-1.58934	-0.402562	2.90205	-0.0533676	-0.311451	0.0790923	0.152766	-0.161417	-0.607503	0.0401666	1.03521	-0.144099	-0.115467	1.92081	1.22363	1.06229	6.5435	1.29536	0.0585084	0.398509	-7.77025	0.275333	-1.28486	0.249372
GSM2334165	42.3179	F	45	2.17071	-0.0315571	-1.4745	0.0950855	-0.844459	0.00416529	1.77255	0.655554	0.189507	-0.336605	-0.0317482	-0.0466355	3.28251	-0.574092	-6.01275	-0.0954751	-3.12705	-0.574244	-0.269965	1.4613	0.148286	0.737537	-1.73651	-0.371526	3.11527	-0.0399296	-0.322154	0.0767419	0.0737863	-0.147282	-0.920769	0.0227228	1.09388	-0.316109	-0.126177	2.32606	1.47755	1.06924	6.69626	1.26087	0.066668	0.475269	-6.97242	0.216155	-0.924677	0.240102
GSM2334166	67.1572	M	65	2.16847	-0.0277859	-1.13815	0.0953242	-0.629858	0.0041494	2.29821	0.534358	0.165802	-0.331374	-0.0364024	-0.0516653	3.13788	-0.444926	-4.31198	-0.0953884	-2.60026	-0.55136	-0.314543	1.44781	0.181569	0.729321	-1.38778	-0.409525	3.1219	-0.109103	-0.233515	0.0828548	0.15789	-0.296693	-0.922831	0.0908853	1.04468	-0.132811	-0.146891	2.34334	1.98634	0.986533	6.2736	1.22522	0.075653	0.371539	-7.12158	0.256345	-0.962901	0.251802
GSM2334168	53.7333	M	45	2.14422	-0.0323187	-1.22765	0.0963154	-0.612665	0.00420668	2.36779	0.572041	0.192289	-0.34674	-0.0291126	-0.0859385	2.72842	-0.57751	-5.31056	-0.109255	-2.43816	-0.517185	-0.323098	1.45439	0.0930146	0.728167	-1.89358	-0.518374	3.26399	-0.112726	-0.290909	0.0814079	0.168586	-0.295629	-0.905696	0.0231756	1.04251	-0.136272	-0.189617	2.79089	1.25629	0.767359	6.23766	1.15383	0.106926	0.575098	-6.68501	0.241765	-1.14811	0.250564
GSM2334169	53.8201	F	41	2.01542	-0.0278675	-1.24885	0.0924341	-0.53594	0.00374042	1.51955	0.382602	0.161253	-0.352031	-0.037591	-0.0318766	2.36304	-0.607472	-5.14378	-0.117961	-3.0365	-0.523278	-0.284624	1.42031	0.123317	0.739387	-1.37951	-0.448503	2.595	-0.124136	-0.26006	0.075908	0.118414	-0.150367	-0.729453	0.0686816	1.00038	-0.117581	-0.125214	2.29197	2.32718	1.03514	6.37298	1.2312	0.0874104	0.398425	-6.957	0.235102	-1.07099	0.248097
GSM2334170	74.3317	M	67	2.0823	-0.0294952	-1.35305	0.0990815	-0.82003	0.00326649	2.92208	0.553775	0.199309	-0.467374	-0.0400689	-0.0537243	2.96069	-0.504372	-4.50154	-0.100597	-2.59222	-0.506601	-0.388118	1.57388	0.153604	0.777429	-1.2756	-0.447819	4.42561	-0.0891791	-0.276579	0.0766591	0.157746	-0.183531	-1.01954	0.040886	1.06856	-0.164542	-0.154343	2.52451	2.96085	0.9808	6.29688	1.38104	0.0857181	0.353488	-6.69149	0.253113	-1.1366	0.253702
GSM2334171	57.2378	M	48	2.23047	-0.0303258	-1.14591	0.0941017	-0.575837	0.00360827	1.20694	0.595048	0.258183	-0.303195	-0.0427728	-0.0376482	3.1093	-0.485574	-4.52241	-0.114871	-3.08821	-0.474785	-0.311826	1.48456	0.0956065	0.711183	-1.65846	-0.540428	2.6253	-0.128527	-0.288058	0.0745543	0.166514	-0.176143	-0.667208	0.118026	1.05691	-0.202991	-0.12118	1.7867	1.95701	0.803478	6.44238	1.1188	0.0631228	0.596128	-6.81061	0.204908	-0.847201	0.249904
GSM2334172	53.0073	F	49	1.94035	-0.029055	-1.28526	0.0966807	-0.790857	0.00420651	2.0216	0.679018	0.186399	-0.389559	-0.0457312	-0.055489	3.85237	-0.681064	-5.30227	-0.13046	-3.1729	-0.537889	-0.320877	1.48955	0.132125	0.738696	-1.55332	-0.417215	2.99628	-0.071409	-0.310254	0.0960156	0.1195	-0.217355	-1.14738	0.0460667	1.07669	-0.168787	-0.169143	2.34301	2.44903	0.957665	6.46241	1.10085	0.0892731	0.432179	-6.95512	0.340068	-0.93275	0.252819
GSM2334174	55.607	M	43	2.07043	-0.0280625	-1.26116	0.0958769	-0.515795	0.0038761	2.66057	0.505887	0.336367	-0.258084	-0.0433078	-0.0608552	2.53643	-0.641721	-5.35998	-0.0996041	-2.33585	-0.516271	-0.282197	1.49941	0.100793	0.75022	-1.36727	-0.388847	2.99275	-0.1847	-0.281541	0.0854963	0.169609	-0.226239	-0.792994	0.0431708	1.11633	-0.0795195	-0.139513	2.31499	3.10795	0.899788	6.38817	1.04433	0.0803279	0.421843	-7.16678	0.231567	-1.06326	0.254026
GSM2334177	61.8897	M	50	1.95766	-0.0295698	-1.27895	0.0938701	-0.932339	0.00408523	2.60786	0.589257	0.255169	-0.332894	-0.0845638	-0.0602923	2.82594	-0.545332	-5.75003	-0.114307	-2.6919	-0.571752	-0.311518	1.52765	0.130327	0.775795	-1.67903	-0.420287	3.11563	-0.117652	-0.252741	0.0854984	0.0916707	-0.313388	-1.10752	0.0362333	1.06009	-0.141265	-0.176109	2.76864	4.65438	1.00166	6.24839	1.42013	0.109444	0.294941	-6.50256	0.234235	-1.30536	0.252748
GSM2334179	59.4589	M	62	2.10599	-0.0273283	-1.22464	0.0937253	-0.676492	0.00363602	2.63755	0.65976	0.222966	-0.35869	-0.0472932	-0.0573463	2.7868	-0.669773	-4.72962	-0.118955	-2.76713	-0.58763	-0.269084	1.50831	0.13057	0.765917	-1.49865	-0.580962	3.11677	-0.188662	-0.296636	0.0974146	0.168479	-0.363087	-0.988866	0.0197439	0.970123	-0.166435	-0.140467	2.58262	2.63816	0.923523	6.29885	1.17803	0.0692296	0.363287	-6.75067	0.176983	-1.22565	0.234543
GSM2334183	48.2609	F	50	1.9857	-0.0312558	-1.38944	0.0955841	-0.620466	0.00436507	1.43643	0.630487	0.1869	-0.355241	-0.0430186	-0.0497318	2.872	-0.656528	-5.16304	-0.129705	-2.89395	-0.5517	-0.267293	1.49296	0.12132	0.751879	-1.88063	-0.4358	2.65468	-0.0810623	-0.260693	0.0875176	0.132017	-0.257252	-0.809713	0.0488896	1.0713	-0.218627	-0.145277	2.13372	1.44958	0.927779	6.32344	1.33643	0.0902476	0.487339	-6.6815	0.250801	-1.11271	0.240451
GSM2334184	76.2662	M	63	2.06833	-0.0282736	-1.16011	0.0972807	-0.378931	0.00370964	3.59482	0.268634	0.266851	-0.376085	-0.038447	-0.0607565	3.00947	-0.640453	-3.78476	-0.127248	-2.77121	-0.523101	-0.315126	1.4903	0.115715	0.765272	-1.47861	-0.503891	3.1461	-0.112226	-0.283546	0.097869	0.127158	-0.160916	-0.658869	0.0395366	1.05506	-0.164475	-0.148943	2.24408	3.30965	0.984782	6.0955	1.40547	0.0677147	0.457946	-6.78603	0.254852	-1.20938	0.250063
GSM2334185	55.9146	M	49	2.2168	-0.0291755	-1.22015	0.0958508	-0.614144	0.00350545	1.41414	0.461967	0.155989	-0.313832	-0.0281899	-0.0482162	2.63125	-0.498437	-3.91124	-0.106389	-2.78186	-0.482763	-0.277338	1.45082	0.12135	0.719334	-1.60772	-0.3977	2.57626	-0.149699	-0.242232	0.0628914	0.166116	-0.189385	-0.66477	0.0433094	1.02529	-0.166429	-0.130995	1.96254	1.82718	0.802284	6.36914	1.1506	0.0496236	0.467915	-6.73143	0.196887	-0.914558	0.241132
GSM2334187	59.5108	M	47	2.02575	-0.028399	-1.32853	0.0952884	-0.843964	0.00360789	2.31161	0.531177	0.179782	-0.348979	-0.0412723	-0.0654457	2.44834	-0.392934	-4.78709	-0.121176	-2.88635	-0.567143	-0.298401	1.48432	0.130869	0.722899	-1.64256	-0.502931	3.18683	-0.118994	-0.309499	0.0884372	0.144538	-0.321478	-1.07735	0.0394534	1.07334	-0.176643	-0.144997	2.29693	3.65968	0.999053	6.28033	1.2379	0.0924889	0.491813	-6.42511	0.207839	-1.42861	0.255298
GSM2334188	71.0478	F	58	1.62072	-0.0280964	-1.10072	0.0977606	-0.551958	0.0041049	1.74158	0.507283	0.240355	-0.350667	-0.0302293	-0.055769	2.23606	-0.464347	-4.09847	-0.119462	-2.53261	-0.47614	-0.29771	1.48447	0.159275	0.72688	-1.24415	-0.368979	3.17078	-0.0622601	-0.214277	0.089251	0.0893127	-0.244388	-0.747845	0.0584704	1.06882	-0.183993	-0.116436	1.83281	2.45478	0.730199	6.34079	1.58588	0.196691	0.341733	-6.76037	0.157807	-1.07914	0.238635
GSM2334189	71.2887	M	71	1.9469	-0.0263513	-1.13869	0.098311	-0.699743	0.00453521	1.82655	0.460446	0.322178	-0.377501	-0.0691668	-0.0522786	2.80167	-0.533812	-5.32385	-0.104809	-2.41979	-0.500917	-0.303318	1.45326	0.20698	0.754223	-1.2991	-0.466782	3.26781	-0.143972	-0.240626	0.0855839	0.159594	-0.168406	-1.30045	0.0283198	1.02211	-0.137037	-0.116465	1.83829	3.01419	0.797942	6.43522	1.16273	0.0959982	0.363623	-6.92152	0.232892	-0.988929	0.248413
GSM2334193	76.8806	M	71	2.13512	-0.0302997	-1.12276	0.096487	-0.501022	0.00380775	2.24358	0.499139	0.224639	-0.365502	-0.0290258	-0.0635483	3.06913	-0.409793	-4.24355	-0.0928745	-2.27864	-0.524094	-0.26003	1.45131	0.154579	0.723417	-1.19997	-0.39877	4.85837	-0.110449	-0.26718	0.0953529	0.147311	-0.223623	-0.751272	0.0937513	1.00928	-0.114107	-0.14902	1.98951	4.36188	1.08868	6.4748	1.10144	0.0675913	0.388286	-6.81828	0.229562	-1.36273	0.243509
GSM2334198	52.9426	F	52	1.94123	-0.0299881	-1.3279	0.0980783	-0.676474	0.00367654	2.2943	0.468163	0.194901	-0.327528	-0.0583053	-0.0689842	2.41322	-0.54256	-4.74674	-0.126561	-2.34218	-0.558336	-0.295747	1.55785	0.134705	0.73264	-1.49918	-0.408446	2.76973	-0.0662863	-0.268312	0.0916341	0.135037	-0.353795	-1.18024	0.0385009	1.08531	-0.198897	-0.157679	2.08749	2.0342	1.02552	6.23654	1.36773	0.0794234	0.541182	-6.9069	0.224866	-1.22508	0.250097
GSM2334202	62.3718	F	61	1.97001	-0.0281425	-1.21276	0.0950212	-0.55005	0.00302744	1.40174	0.729215	0.217887	-0.378117	-0.0297126	-0.0392227	3.34916	-0.433846	-4.56493	-0.112202	-2.77143	-0.489379	-0.327988	1.43528	0.133156	0.746547	-1.43971	-0.564014	3.89022	-0.0319967	-0.298098	0.0997181	0.185983	-0.16083	-0.865319	0.0412246	1.01426	-0.140175	-0.129258	2.3259	1.78852	0.895683	6.46329	1.44921	0.0850026	0.405559	-6.80148	0.199739	-1.04966	0.240179
GSM2334203	47.7748	F	47	2.11457	-0.0328067	-1.32015	0.0967276	-0.673348	0.00314647	2.21883	0.679422	0.163115	-0.35025	-0.0383417	-0.0459921	2.21462	-0.544589	-5.35407	-0.129137	-2.7632	-0.57963	-0.304251	1.50609	0.113027	0.753851	-1.64004	-0.39533	2.64277	-0.0664707	-0.27556	0.0882292	0.138589	-0.227279	-1.01745	0.0300464	1.07386	-0.191771	-0.14084	2.01207	1.71682	0.91278	6.65619	1.28842	0.0865218	0.469027	-6.54929	0.183646	-1.3454	0.237106
GSM2334205	60.545	M	51	2.0821	-0.0290949	-1.1563	0.0947301	-0.52944	0.0036672	2.94057	0.430164	0.225763	-0.374253	-0.0438736	-0.0644211	2.99155	-0.471044	-4.38023	-0.124915	-2.82406	-0.547841	-0.281172	1.49702	0.130344	0.761506	-1.59447	-0.476071	2.48881	-0.0543548	-0.270356	0.0810338	0.137213	-0.288252	-0.912822	0.0350562	1.02975	-0.202939	-0.149754	2.21563	2.54032	0.781011	6.26472	1.27989	0.0877395	0.43036	-7.04685	0.216179	-1.16248	0.247627
GSM2334211	48.6244	F	44	2.0004	-0.0293148	-1.35115	0.0955032	-0.585818	0.00382697	1.35916	0.316786	0.219944	-0.350605	-0.0342703	-0.0510691	3.10972	-0.545443	-4.37331	-0.129259	-3.48541	-0.560988	-0.281894	1.48597	0.115777	0.786626	-1.62409	-0.544625	2.57762	-0.126915	-0.313253	0.0861817	0.105554	-0.184123	-0.787638	0.0430996	1.03108	-0.169984	-0.134623	2.35819	2.33166	0.96369	6.09847	1.2606	0.0819566	0.379408	-6.99095	0.222815	-1.23903	0.248068
GSM2334214	60.1586	M	61	2.17482	-0.0258456	-1.24237	0.0934659	-0.721367	0.00365041	1.65813	0.34138	0.168084	-0.287234	-0.0622164	-0.0590136	3.18348	-0.436889	-5.60339	-0.112083	-2.17449	-0.599081	-0.315328	1.46546	0.134443	0.709147	-1.62327	-0.451182	3.59444	-0.120457	-0.271433	0.0908116	0.141422	-0.239633	-0.807928	0.0338428	1.07309	-0.106417	-0.154041	2.26396	2.64042	0.812567	6.43542	1.37841	0.0800418	0.510871	-6.36649	0.235547	-1.08165	0.239246
GSM2334215	45.8005	F	41	1.99226	-0.0298801	-1.33436	0.0938156	-0.626784	0.00382865	1.54311	0.582246	0.205431	-0.374886	-0.0365799	-0.0534659	2.49932	-0.623558	-4.97993	-0.129779	-3.19913	-0.53554	-0.302766	1.49354	0.137963	0.725929	-1.67433	-0.377893	3.43043	-0.0861863	-0.325042	0.0887719	0.123577	-0.220662	-0.810674	0.0282449	1.07008	-0.144341	-0.144101	2.05196	1.38823	1.03505	6.50028	1.27772	0.0648121	0.433808	-6.2984	0.242093	-0.916696	0.245608
GSM2334218	48.3696	M	48	2.22955	-0.0279187	-1.26329	0.0980699	-0.476127	0.00422626	1.68956	0.482808	0.206232	-0.320286	-0.0683241	-0.0512745	2.43053	-0.353266	-5.04759	-0.11413	-2.64092	-0.52895	-0.339313	1.49515	0.0741172	0.678104	-1.62502	-0.427921	2.44887	-0.127593	-0.298737	0.0897114	0.144565	-0.243773	-0.788942	0.046935	1.07893	-0.0921464	-0.131407	2.01131	1.94769	0.861033	6.28458	1.16413	0.0808949	0.315412	-6.82206	0.27332	-0.899787	0.248581
GSM2334220	41.3001	M	40	2.19237	-0.0293437	-1.32277	0.0942535	-0.678986	0.00371564	1.85845	0.457045	0.200447	-0.392849	-0.0436996	-0.0486922	2.70052	-0.600752	-5.68807	-0.112081	-2.89162	-0.542716	-0.310676	1.44306	0.133175	0.69743	-1.82474	-0.486682	2.64263	-0.0797551	-0.295811	0.0591415	0.149061	-0.185455	-0.865906	0.0332354	1.07616	-0.175436	-0.13774	1.96977	1.19593	1.12275	6.46796	1.05027	0.0572392	0.371376	-6.90425	0.286471	-0.922601	0.25313
GSM2334221	51.0695	M	51	2.2283	-0.0283885	-1.31028	0.0983334	-0.697343	0.00399459	1.85993	0.486882	0.190761	-0.315978	-0.0423817	-0.0402432	2.9419	-0.712904	-4.92199	-0.114021	-2.52148	-0.536856	-0.332082	1.4671	0.134235	0.72557	-2.00784	-0.609648	2.67276	-0.148675	-0.288508	0.0737926	0.177472	-0.161332	-0.766907	0.0378711	1.0223	-0.125346	-0.141943	2.09335	3.56685	1.12678	6.17621	1.29192	0.0850504	0.363014	-6.75998	0.251056	-0.990922	0.252037
GSM2334223	94.7987	M	78	2.20014	-0.0264136	-1.09038	0.0958692	-0.596075	0.00370601	3.15243	0.343895	0.215738	-0.259177	-0.0859464	-0.0576804	2.94663	-0.51559	-4.15282	-0.108317	-1.88029	-0.539683	-0.324662	1.50431	0.193264	0.729928	-1.08948	-0.406822	2.74777	-0.187288	-0.274301	0.102085	0.135823	-0.287325	-0.895805	0.0361151	1.08159	-0.1291	-0.142453	2.53937	5.66688	0.894429	6.38697	1.32569	0.0788918	0.336932	-6.39896	0.256885	-1.11631	0.247962
GSM2334224	66.8987	M	72	2.08192	-0.0313724	-1.22612	0.0951955	-0.39517	0.00381722	1.25662	0.42642	0.14408	-0.342636	-0.118286	-0.0400962	2.9355	-0.699777	-3.79898	-0.113076	-2.00989	-0.546243	-0.28271	1.54311	0.119154	0.686022	-1.55881	-0.447186	2.71067	-0.142333	-0.265773	0.0810997	0.232963	-0.221772	-0.504715	0.0563488	1.08711	-0.170639	-0.121223	2.09429	0.546334	1.09471	6.1899	1.17885	0.0829119	0.442521	-6.81725	0.164576	-0.955006	0.242352
GSM2334225	66.7869	F	61	1.93367	-0.0301088	-1.31606	0.0870002	-0.907739	0.00422792	1.91069	0.573277	0.161477	-0.284885	-0.127062	-0.0573269	3.47608	-0.622521	-4.81557	-0.109062	-2.36915	-0.561449	-0.310269	1.45825	0.0936032	0.738944	-1.36122	-0.349519	1.89718	-0.15683	-0.295421	0.101812	0.163656	-0.19978	-0.886182	0.024113	1.10681	-0.143159	-0.173148	2.45938	3.89696	1.13562	6.44923	1.48853	0.0868624	0.308604	-6.19206	0.248283	-0.723691	0.228442
GSM2334227	46.1844	M	46	2.15703	-0.0302574	-1.36271	0.0932547	-0.783923	0.00416665	1.5405	0.461903	0.217261	-0.392099	-0.060586	-0.0504453	2.97923	-0.509645	-5.63589	-0.114114	-2.77087	-0.571679	-0.305433	1.56387	0.131776	0.719515	-1.60945	-0.502933	2.86607	-0.0633484	-0.276525	0.0775827	0.172183	-0.197208	-0.888897	0.0187849	1.08813	-0.132562	-0.139693	2.10724	1.71756	0.820307	6.39235	1.35582	0.054874	0.380889	-6.90782	0.241623	-0.759521	0.2532
GSM2334229	73.9991	F	69	2.02967	-0.0310626	-1.20744	0.097043	-0.680313	0.00411641	1.86062	0.438254	0.227974	-0.31307	-0.0573611	-0.0647308	2.6897	-0.444495	-4.61753	-0.119866	-2.33396	-0.519618	-0.317423	1.511	0.115043	0.738679	-0.957349	-0.410298	2.78396	-0.0828594	-0.252608	0.0646529	0.138367	-0.22168	-0.865384	0.0190369	1.05804	-0.151284	-0.148129	2.6985	1.9309	1.13576	6.35266	1.49704	0.0790069	0.459937	-6.86136	0.227606	-1.05508	0.262113
GSM2334230	70.0926	M	71	1.99406	-0.0267356	-1.22117	0.0936568	-0.58148	0.00458684	1.7321	0.5607	0.203939	-0.323931	-0.0473118	-0.0365215	2.98981	-0.390183	-4.80392	-0.119114	-2.11251	-0.483857	-0.307813	1.48598	0.127927	0.696927	-1.26317	-0.547877	3.77694	-0.0977702	-0.239998	0.0720584	0.106858	-0.195514	-0.516975	0.0480061	1.02882	-0.139394	-0.115333	2.17646	0.87984	0.918449	6.15587	1.35017	0.0582932	0.559091	-6.95582	0.240911	-0.655534	0.243199
GSM2334231	74.9425	M	77	2.17587	-0.0298338	-1.19616	0.0958564	-0.699213	0.00418871	2.25283	0.578368	0.196212	-0.336458	-0.0393479	-0.0687449	3.5321	-0.603149	-4.90186	-0.122053	-2.19128	-0.553511	-0.327566	1.50832	0.102484	0.701172	-1.18944	-0.518184	2.5508	-0.0578147	-0.309207	0.103086	0.15502	-0.192308	-0.885433	0.018331	1.06596	-0.136497	-0.135692	2.30179	0.746834	0.955004	6.17052	1.35177	0.0693199	0.534661	-6.43335	0.268734	-1.06136	0.243158
GSM2334232	54.7858	M	54	2.20567	-0.0293772	-1.32399	0.094561	-0.735396	0.00387045	1.2416	0.628884	0.249327	-0.332399	-0.056767	-0.0536376	2.83552	-0.451976	-5.13319	-0.129556	-2.36073	-0.50134	-0.316168	1.53356	0.0978216	0.739265	-1.71905	-0.480034	2.39293	-0.191242	-0.297451	0.0777545	0.161964	-0.182005	-0.847057	0.0314812	1.09297	-0.188605	-0.15798	2.15159	1.62013	1.10118	6.50987	1.37698	0.0698764	0.393754	-6.81725	0.225799	-0.717458	0.25089
GSM2334233	63.8699	F	64	2.01186	-0.026555	-1.36196	0.0964798	-1.01798	0.00415808	2.72486	0.455598	0.214799	-0.321718	-0.073531	-0.0457325	2.88505	-0.540867	-5.33347	-0.1186	-2.77474	-0.564202	-0.333461	1.48169	0.131001	0.782023	-1.394	-0.474275	3.62131	-0.0640766	-0.233201	0.0706844	0.108445	-0.313821	-1.02677	0.0932776	1.03603	-0.199697	-0.188077	2.76779	1.94104	0.921731	6.48338	1.30455	0.0966577	0.385025	-6.75504	0.251305	-1.14723	0.237638
GSM2334235	45.3164	M	41	2.02365	-0.0310137	-1.26067	0.0958486	-0.839541	0.00415259	1.59508	0.540292	0.191953	-0.389562	-0.034803	-0.0433989	2.32452	-0.525014	-4.95717	-0.124967	-2.41498	-0.581975	-0.292352	1.4504	0.11312	0.777972	-1.62729	-0.481596	2.14665	-0.0289226	-0.298567	0.0790201	0.118521	-0.229079	-0.931051	0.0370047	1.05586	-0.157025	-0.143915	2.13885	2.24429	0.903831	6.45668	1.05832	0.0899637	0.385877	-6.86954	0.263131	-1.20327	0.243018
GSM2334238	62.0997	M	61	2.18051	-0.0310241	-1.31313	0.0953295	-0.498005	0.00385114	1.62527	0.466577	0.135605	-0.32851	-0.0418202	-0.0393251	2.9503	-0.501492	-4.03453	-0.122	-2.33566	-0.574995	-0.290027	1.49918	0.134393	0.719827	-1.4719	-0.461153	3.06965	-0.0949225	-0.249788	0.0554865	0.193292	-0.356201	-0.533835	0.0506416	1.1118	-0.146095	-0.0997269	2.43425	1.23879	1.04915	6.59351	1.33143	0.0707648	0.366115	-7.01505	0.302724	-0.752055	0.253366
GSM2334239	62.2104	F	67	2.16319	-0.0289663	-1.07307	0.0968449	-0.742287	0.0042794	1.72943	0.417448	0.189909	-0.3691	-0.0654501	-0.0573806	3.2396	-0.546338	-5.10745	-0.141734	-2.33375	-0.553282	-0.313331	1.55115	0.0990335	0.732141	-1.55721	-0.438014	2.51227	-0.0572652	-0.3017	0.0841257	0.147176	-0.135286	-0.85946	0.0301271	1.10971	-0.133177	-0.148578	2.07327	2.56818	1.02607	6.43545	1.28691	0.102668	0.469606	-6.59698	0.232986	-1.08223	0.244326
GSM2334242	53.3087	M	49	2.14267	-0.031736	-1.27536	0.100038	-0.653969	0.00440335	1.70423	0.46864	0.21525	-0.376441	-0.0297511	-0.0516463	2.90074	-0.581078	-4.50125	-0.126617	-2.49428	-0.519088	-0.306598	1.4829	0.125028	0.764643	-1.53632	-0.509147	3.5355	-0.0321332	-0.240246	0.0670284	0.1522	-0.208241	-0.947433	0.0280741	1.08986	-0.205709	-0.141113	2.0629	1.82435	0.868933	6.12105	1.3953	0.0694786	0.471368	-6.24278	0.224926	-0.996839	0.243597
GSM2334243	63.1698	F	59	1.8718	-0.0272392	-1.15077	0.0940622	-0.672473	0.00419173	1.0383	0.525935	0.207314	-0.311642	-0.0416667	-0.0704724	2.20873	-0.607333	-5.42315	-0.0982195	-2.31372	-0.508931	-0.283995	1.48253	0.113875	0.704204	-1.31665	-0.417526	2.42385	-0.302	-0.303342	0.0954533	0.108488	-0.215485	-0.780808	0.0618075	1.02524	-0.211259	-0.126377	1.8553	3.60001	0.938562	6.47335	1.29699	0.0721342	0.414581	-6.02262	0.170909	-0.829322	0.22328
GSM2334244	53.9385	F	50	1.92048	-0.0305774	-1.23071	0.0943541	-0.672492	0.00421625	1.68484	0.549504	0.238095	-0.303191	-0.0272408	-0.0376541	3.50147	-0.622819	-4.92025	-0.101147	-2.79212	-0.550185	-0.29344	1.48815	0.105241	0.713526	-1.54705	-0.587576	3.10903	-0.0737639	-0.262498	0.0945567	0.130437	-0.18781	-0.844413	0.0609267	1.07824	-0.113359	-0.114869	2.26293	1.99962	0.977364	6.44455	1.18194	0.0864641	0.387038	-6.54211	0.183695	-0.868166	0.240341
GSM2334246	58.9857	M	51	2.22244	-0.0258331	-1.1308	0.094818	-0.58444	0.00388756	1.614	0.530554	0.123195	-0.344281	-0.057377	-0.0370027	2.98535	-0.625092	-4.24411	-0.108661	-2.64622	-0.528203	-0.278169	1.33757	0.155436	0.777897	-1.4654	-0.499298	2.92425	-0.0509824	-0.29118	0.0783707	0.18293	-0.198206	-0.779729	0.0536637	1.10017	-0.122487	-0.119498	2.21959	0.919852	0.835401	6.64884	1.22241	0.0666295	0.285102	-6.62809	0.241465	-0.734934	0.259156
GSM2334248	75.6108	M	79	2.05046	-0.0291926	-1.14541	0.0965625	-0.404208	0.00437625	1.78302	0.575586	0.166601	-0.295359	-0.0395773	-0.0561134	3.06244	-0.407355	-4.75256	-0.120419	-2.25934	-0.517029	-0.33013	1.4893	0.151136	0.750791	-1.20675	-0.4294	2.82399	-0.0953221	-0.238545	0.0891504	0.158517	-0.208995	-0.714002	0.0370082	1.03295	-0.108723	-0.110999	2.49938	1.80867	1.07384	6.35046	1.35334	0.104106	0.334408	-6.88484	0.266474	-0.972942	0.256158
GSM2334250	50.6444	M	40	2.16753	-0.0298991	-1.36248	0.0989434	-0.648973	0.00369251	1.88216	0.373495	0.215856	-0.381511	-0.0420804	-0.0518436	3.22962	-0.491791	-4.76413	-0.133089	-3.0042	-0.542919	-0.305338	1.51177	0.117641	0.791126	-1.70201	-0.471883	2.55606	-0.124224	-0.273162	0.0724073	0.154286	-0.223014	-0.808719	0.0555442	1.07075	-0.19097	-0.154727	2.16233	1.69009	0.968977	6.4057	1.30759	0.0861759	0.515034	-6.78578	0.186725	-1.17455	0.249918
GSM2334252	64.9331	M	63	1.96972	-0.0296213	-1.22802	0.0951529	-0.767367	0.0035199	2.96487	0.55693	0.186925	-0.398626	-0.0466219	-0.0573067	2.99018	-0.416628	-5.06977	-0.0991833	-2.80526	-0.55649	-0.283422	1.48552	0.116823	0.738041	-1.32961	-0.478308	2.21124	-0.153198	-0.268676	0.0854732	0.134561	-0.280074	-0.919885	0.0988418	1.02177	-0.192044	-0.153163	2.69038	3.08626	1.00899	6.13037	1.25512	0.0998336	0.382652	-6.84283	0.204197	-1.60857	0.261169
GSM2334253	50.0488	F	45	2.17546	-0.0314854	-1.32653	0.0957368	-0.698802	0.00385152	1.62411	0.641567	0.214652	-0.322964	-0.0400137	-0.057714	3.27217	-0.667249	-4.84813	-0.128874	-2.80769	-0.552164	-0.283933	1.4883	0.0995526	0.73672	-1.81706	-0.39258	2.5374	-0.0672595	-0.298597	0.0786355	0.127151	-0.241143	-0.77743	0.0306505	1.09677	-0.199521	-0.13549	2.13806	1.4055	0.906453	6.45693	1.32106	0.102046	0.479534	-6.82417	0.25061	-1.02161	0.242459
GSM2334254	49.2126	M	49	2.13378	-0.0282598	-1.07533	0.0950552	-0.625309	0.00401633	1.63335	0.408934	0.192774	-0.325188	-0.0357889	-0.046232	2.43418	-0.651459	-4.94447	-0.118989	-3.41334	-0.540812	-0.308222	1.3779	0.102563	0.768778	-1.82698	-0.527693	2.63088	-0.106237	-0.299973	0.0666607	0.171119	-0.259901	-0.771189	0.0947857	1.03838	-0.120734	-0.155721	2.2647	2.5881	1.06171	6.14702	1.0407	0.122325	0.450077	-7.43245	0.269526	-0.809287	0.244144
GSM2334255	43.591	M	42	2.25624	-0.029636	-1.3354	0.0933777	-0.484964	0.00422984	1.3623	0.393403	0.228961	-0.311929	-0.027907	-0.0459248	2.39857	-0.546533	-5.87689	-0.109437	-2.73941	-0.56582	-0.300497	1.544	0.0683247	0.735536	-1.67265	-0.393973	2.56803	-0.0919886	-0.269847	0.0817908	0.178603	-0.177434	-0.906272	0.0289285	1.0385	-0.179259	-0.131024	2.14434	1.32836	1.02732	6.44479	1.15564	0.0669575	0.465988	-7.21132	0.259983	-0.996444	0.245837
GSM2334256	52.1912	F	47	1.95624	-0.03308	-1.47643	0.0960923	-1.01214	0.00385766	2.15989	0.650801	0.179595	-0.423828	-0.0223348	-0.0646564	3.04944	-0.549619	-4.85959	-0.129253	-2.873	-0.56942	-0.310585	1.49128	0.124453	0.733845	-1.63823	-0.489234	3.12226	-0.0845477	-0.308596	0.0902157	0.136671	-0.203713	-1.04875	0.0592215	1.09812	-0.184709	-0.171272	2.06379	1.90998	0.884877	6.51791	1.2637	0.0888481	0.499394	-6.25777	0.226209	-1.32515	0.239718
GSM2334257	55.9177	M	45	2.14482	-0.0304697	-1.18199	0.0992224	-0.709818	0.00411929	1.86926	0.350552	0.146115	-0.344541	-0.0343023	-0.05932	2.62382	-0.436901	-4.89718	-0.117217	-2.25151	-0.552865	-0.267166	1.50131	0.106369	0.769405	-1.44714	-0.500039	2.65897	-0.0588384	-0.230549	0.0798729	0.107601	-0.209203	-0.774418	0.0546601	1.06583	-0.131442	-0.130019	2.65108	2.09431	0.922657	6.38971	1.10273	0.078023	0.414099	-6.40255	0.229016	-1.2998	0.252577
GSM2334258	70.7696	F	74	1.99937	-0.0298465	-1.30546	0.09734	-0.440618	0.00451911	1.89971	0.512701	0.161791	-0.415237	-0.0406358	-0.030837	3.25819	-0.344603	-3.65074	-0.114958	-2.50911	-0.546902	-0.2874	1.40598	0.0807464	0.680179	-1.5414	-0.549914	2.16463	-0.130082	-0.261009	0.0833331	0.120096	-0.210942	-0.714443	0.0319297	0.975644	-0.138259	-0.117521	2.32888	1.09917	1.09365	6.49665	1.26915	0.0711941	0.518063	-7.05215	0.205817	-0.794619	0.249258
GSM2334259	70.2109	F	72	2.09633	-0.0306405	-1.30819	0.0942876	-0.625728	0.00407186	1.77433	0.50864	0.21031	-0.400192	-0.0454936	-0.0306416	3.24014	-0.500788	-4.72318	-0.125576	-2.50923	-0.52721	-0.297782	1.52384	0.108114	0.737184	-1.41343	-0.367693	3.18186	-0.174602	-0.25521	0.0816045	0.171632	-0.191676	-0.709891	0.0371374	1.02115	-0.243575	-0.133123	2.99506	2.86056	0.984285	6.29082	1.30412	0.0794671	0.402496	-6.78896	0.279643	-1.19975	0.252447
GSM2334261	73.0538	M	70	2.03916	-0.0274719	-1.03321	0.100129	-0.509566	0.00306493	1.78335	0.314937	0.228093	-0.322561	-0.036404	-0.0559555	3.11756	-0.612634	-4.28617	-0.104834	-2.41359	-0.544552	-0.246403	1.41402	0.122703	0.763512	-1.26255	-0.609569	3.11976	-0.178306	-0.206294	0.0714278	0.109151	-0.403319	-1.03489	0.083455	0.803353	-0.13978	-0.14615	2.44827	5.59737	0.914917	5.51576	1.09275	0.0965095	0.359261	-6.79435	0.185093	-1.17927	0.246742
GSM2334263	67.1219	F	62	1.96657	-0.0281083	-1.33842	0.096378	-0.916322	0.00395486	2.01838	0.575907	0.231258	-0.305588	-0.0474185	-0.0578795	2.48136	-0.524138	-5.28123	-0.121796	-2.69224	-0.546808	-0.389101	1.4675	0.139835	0.749613	-1.39651	-0.488074	3.37597	-0.158786	-0.258099	0.0868377	0.133689	-0.155939	-1.18386	0.0811158	1.06125	-0.182082	-0.158378	2.28079	2.41919	1.04784	6.3767	1.37576	0.0927025	0.330051	-6.12764	0.211052	-0.940032	0.240065
GSM2334264	55.7038	M	53	2.15202	-0.0316145	-1.28873	0.0955554	-0.802152	0.00406012	1.37879	0.622125	0.145217	-0.314208	-0.0327591	-0.042817	3.2078	-0.532495	-5.19171	-0.138742	-2.04909	-0.563631	-0.313249	1.47652	0.104983	0.755339	-1.45328	-0.441899	2.45989	-0.0724211	-0.269459	0.0748146	0.154003	-0.289484	-0.81992	0.0583942	1.07968	-0.214036	-0.148175	2.15054	2.31322	0.932612	6.50478	1.22192	0.0729457	0.543443	-6.71927	0.258752	-1.05655	0.240362
GSM2334267	42.104	F	44	2.00559	-0.0287705	-1.4215	0.0921372	-0.670075	0.00436857	1.52731	0.599181	0.225384	-0.287633	-0.0589777	-0.0281907	3.00127	-0.714125	-5.25779	-0.111093	-2.55403	-0.534152	-0.288556	1.36592	0.100298	0.728904	-1.53921	-0.386027	2.40331	-0.0651992	-0.301284	0.0828816	0.128208	-0.216189	-0.853728	0.0359602	1.02993	-0.208508	-0.129983	1.9068	1.00129	1.05825	6.53909	1.30531	0.0648112	0.381702	-6.89907	0.2718	-0.752957	0.246861
GSM2334268	74.1725	M	69	2.07268	-0.0277746	-1.19701	0.0944016	-0.583844	0.00404987	1.75544	0.635908	0.17086	-0.332849	-0.0468008	-0.0558281	2.3742	-0.470907	-4.68302	-0.133228	-2.83468	-0.55062	-0.300039	1.52728	0.137075	0.7301	-1.33767	-0.464751	3.09673	-0.106455	-0.250985	0.0795981	0.162143	-0.205068	-0.948528	0.0777326	1.14213	-0.214697	-0.129331	1.97553	2.53182	1.14685	6.64837	1.21594	0.0934955	0.355618	-7.37744	0.215074	-1.23004	0.239879
GSM2334270	55.485	F	53	2.0681	-0.0260676	-1.19525	0.0966053	-0.526447	0.00392702	1.75469	0.663483	0.157301	-0.382185	-0.0410132	-0.0428773	2.99909	-0.716124	-5.11945	-0.144198	-2.62109	-0.528213	-0.275434	1.54922	0.107799	0.744258	-1.46998	-0.45238	2.79113	-0.0474061	-0.212482	0.0837157	0.116342	-0.164261	-0.935352	0.026597	1.08221	-0.197166	-0.144189	3.613	1.26825	0.825288	6.38323	1.30286	0.0786195	0.380644	-7.3261	0.17207	-1.1285	0.254713
GSM2334272	59.8671	F	55	2.04697	-0.0304556	-1.15563	0.0939703	-0.68285	0.00409666	1.70236	0.612981	0.221759	-0.321086	-0.0201788	-0.0404822	2.22287	-0.572131	-4.52205	-0.107472	-3.04132	-0.529286	-0.282679	1.44107	0.145251	0.720944	-1.5874	-0.457379	2.56243	-0.149079	-0.263951	0.0808611	0.176371	-0.112061	-0.652743	0.0353156	1.06362	-0.123849	-0.112876	1.92937	1.75081	0.867955	6.34258	1.16405	0.0648654	0.44764	-6.67828	0.224508	-0.890539	0.238894
GSM2334273	53.1295	M	55	2.26876	-0.0312054	-1.36927	0.0948591	-0.641399	0.00385232	1.69503	0.452784	0.181229	-0.343972	-0.0464002	-0.0586428	2.89964	-0.373842	-4.86678	-0.129584	-2.64668	-0.486451	-0.336677	1.53201	0.183622	0.702794	-2.10149	-0.405731	2.94618	-0.0579275	-0.278592	0.0802178	0.171394	-0.175573	-0.714293	0.0229152	1.04384	-0.136771	-0.151514	2.21816	1.45146	0.94611	6.54082	1.42905	0.0686527	0.324724	-7.69534	0.243586	-0.740324	0.235694
GSM2334275	43.8432	M	41	2.01262	-0.0293806	-1.36771	0.0957366	-0.552607	0.00361822	1.50605	0.562582	0.199227	-0.39131	-0.028884	-0.0519364	2.74289	-0.695771	-5.74428	-0.140132	-2.80945	-0.537031	-0.288458	1.53943	0.116919	0.722804	-1.68704	-0.503534	2.53385	-0.0815333	-0.262205	0.0734295	0.140705	-0.242504	-0.814355	0.0350175	1.09946	-0.159988	-0.134567	2.90072	1.74027	0.954236	6.3785	1.26628	0.0587814	0.440675	-6.88382	0.207591	-1.09829	0.243886
GSM2334276	77.5736	M	79	2.0242	-0.0290783	-1.36157	0.0919831	-0.595757	0.00452999	1.73334	0.641512	0.170933	-0.298309	-0.0485352	-0.0503433	2.6571	-0.542841	-4.95774	-0.112259	-1.39791	-0.494153	-0.278537	1.41287	0.122966	0.744717	-1.43509	-0.475117	3.54452	-0.122506	-0.331904	0.0586897	0.140624	-0.137055	-0.770637	0.0694034	1.07116	-0.123691	-0.144001	2.3102	2.99011	0.88474	6.55942	1.08884	0.0584502	0.437079	-6.66143	0.252776	-1.04512	0.232436
GSM2334277	57.4996	F	50	1.90068	-0.0289061	-1.2358	0.0957637	-0.826675	0.00428427	1.68821	0.651463	0.158388	-0.339273	-0.04515	-0.0574987	2.73824	-0.425645	-4.64048	-0.117338	-2.63671	-0.526715	-0.304622	1.5031	0.0986476	0.741998	-1.50142	-0.554107	2.78848	-0.10929	-0.324454	0.0741032	0.12062	-0.225119	-0.997753	0.028288	1.04198	-0.235909	-0.159165	2.10711	2.16655	0.838379	6.64152	1.32432	0.0892296	0.373685	-6.52841	0.223127	-0.959717	0.239905
GSM2334278	74.2985	M	75	2.14138	-0.0269987	-1.17689	0.0966387	-0.344569	0.0037558	1.51335	0.461831	0.148006	-0.363711	-0.0278871	-0.051044	2.94021	-0.676374	-4.96903	-0.128734	-1.86225	-0.467441	-0.310868	1.489	0.108805	0.714713	-1.32743	-0.435185	3.15083	-0.0800227	-0.248467	0.0584299	0.164319	-0.16746	-0.576507	0.0294884	1.06635	-0.129415	-0.120201	2.79216	2.19175	1.02099	6.4794	1.22556	0.0861442	0.35124	-7.07253	0.224257	-1.11868	0.255211
GSM2334279	50.0702	F	45	2.08725	-0.0284496	-1.29147	0.0952791	-0.895839	0.00406221	2.7236	0.577561	0.195763	-0.345759	-0.0292306	-0.0511011	3.17693	-0.942476	-5.37869	-0.14694	-2.96372	-0.584461	-0.283267	1.54523	0.140413	0.761813	-1.79594	-0.479614	2.85705	-0.0588195	-0.341416	0.0785199	0.121533	-0.241435	-0.897148	0.0539123	1.08427	-0.160329	-0.151298	2.40054	2.65895	0.984105	6.44242	1.3608	0.0674707	0.417775	-6.33152	0.21179	-1.22441	0.239203
GSM2334280	70.782	F	73	2.12099	-0.026714	-1.1008	0.0959929	-0.754659	0.00381958	1.44521	0.53397	0.255857	-0.341059	-0.0434171	-0.0519063	2.93753	-0.44175	-4.88625	-0.0972191	-2.35708	-0.487407	-0.342163	1.46669	0.127338	0.714197	-1.32074	-0.556831	2.93973	-0.0587156	-0.255409	0.0759198	0.17949	-0.158719	-0.991124	0.02597	1.04747	-0.190225	-0.145381	2.16983	2.79256	1.04374	6.26784	1.59493	0.0624667	0.369256	-6.77382	0.180792	-1.10567	0.254619
GSM2334281	75.7708	F	75	2.09995	-0.0309003	-1.26506	0.0968038	-0.524177	0.0039629	1.97888	0.553334	0.205909	-0.341243	-0.0464432	-0.047382	3.62055	-0.515237	-4.62216	-0.122902	-2.27454	-0.555604	-0.296942	1.54014	0.11124	0.763317	-1.40261	-0.337916	2.88813	-0.0596908	-0.257963	0.0858343	0.130976	-0.269275	-0.704967	0.0396288	1.06693	-0.196023	-0.135904	2.32417	1.99823	1.13554	6.54793	1.561	0.0950041	0.447479	-7.22961	0.261015	-1.11626	0.242488
GSM2334283	80.3945	M	74	2.15759	-0.0306038	-1.31838	0.0988845	-0.535518	0.00385781	1.78965	0.446889	0.208649	-0.375011	-0.0352659	-0.0595908	2.901	-0.454551	-5.74497	-0.133743	-1.88561	-0.556403	-0.33301	1.48484	0.143478	0.738604	-1.31882	-0.416089	3.68036	-0.0685765	-0.258359	0.0740014	0.164695	-0.224138	-0.741381	0.0706911	1.04453	-0.173701	-0.141502	2.51213	2.91279	0.803508	6.60889	1.35412	0.0971129	0.40267	-6.72381	0.24705	-1.23913	0.255634
GSM2334284	73.4614	F	65	2.05583	-0.0298472	-1.33942	0.0968271	-0.613422	0.00407082	3.47273	0.604225	0.195056	-0.358709	-0.0343712	-0.0704664	3.89169	-0.433541	-4.79337	-0.125349	-2.274	-0.570895	-0.286073	1.52936	0.126504	0.731546	-1.45393	-0.386274	3.45549	-0.0243276	-0.303462	0.0885203	0.085424	-0.229315	-1.04625	0.0336943	1.07141	-0.192887	-0.163223	2.96158	4.83607	1.10573	6.3174	1.33914	0.11273	0.398554	-7.10927	0.258112	-1.56883	0.25223
GSM2334286	53.4591	M	47	2.20367	-0.0280241	-1.24483	0.0938628	-0.65566	0.00407254	1.68459	0.50259	0.237874	-0.411874	-0.0203101	-0.0388672	2.24922	-0.448965	-5.28696	-0.136215	-2.31889	-0.515355	-0.287456	1.43732	0.0745537	0.728007	-1.91623	-0.491135	2.45098	-0.124364	-0.298837	0.0815963	0.178228	-0.184108	-0.61989	0.0613866	1.05446	-0.200632	-0.130405	1.90744	2.79567	0.742142	6.28199	1.03266	0.103297	0.559773	-6.67845	0.212184	-0.841639	0.231693
GSM2334287	69.1739	M	57	1.9903	-0.0288844	-1.13235	0.0945721	-0.664595	0.00407305	1.41515	0.49989	0.244124	-0.330944	-0.0325571	-0.0560764	2.3668	-0.602983	-3.8552	-0.114739	-2.51388	-0.489358	-0.301254	1.47051	0.1285	0.713601	-1.55064	-0.520898	2.80239	-0.175206	-0.238996	0.0835209	0.178552	-0.174832	-0.76634	0.051746	1.03314	-0.174524	-0.140269	2.35831	6.93282	0.909321	6.54344	1.14291	0.0589587	0.373119	-5.82914	0.209336	-0.919259	0.238859
GSM2334288	71.1403	F	62	1.79022	-0.0294201	-1.13499	0.0958238	-0.786938	0.00372052	1.91658	0.407411	0.230525	-0.363777	-0.0537918	-0.0511312	2.49579	-0.606623	-4.7353	-0.103883	-2.9231	-0.542425	-0.289168	1.48827	0.166468	0.784374	-1.28328	-0.459598	3.03703	-0.0958853	-0.268257	0.0970435	0.128831	-0.254777	-0.977945	0.0587421	1.04254	-0.161899	-0.162951	2.82188	5.27293	0.988914	6.27607	1.20624	0.0869211	0.27693	-6.55158	0.257681	-1.24139	0.245164
GSM2334289	73.6536	F	69	1.8911	-0.0269982	-1.10724	0.0971199	-0.633927	0.00386858	1.54867	0.522158	0.173582	-0.435069	-0.029532	-0.0760456	2.40503	-0.63662	-3.7958	-0.123633	-2.56675	-0.502971	-0.276193	1.38558	0.111164	0.72793	-1.31166	-0.423586	3.22463	-0.0907734	-0.276814	0.0758336	0.152696	-0.126853	-0.679333	0.0487955	1.00234	-0.114973	-0.123226	2.37005	2.626	0.844046	6.53991	1.15675	0.0743421	0.411707	-6.25781	0.252839	-0.942215	0.246536
GSM2334290	81.4907	M	70	2.12178	-0.0289962	-1.07522	0.0966543	-0.544396	0.00392071	2.05354	0.501998	0.14048	-0.342218	-0.0546177	-0.0777397	2.68273	-0.309391	-4.37626	-0.115938	-1.9308	-0.45972	-0.287161	1.45415	0.139257	0.731915	-1.1042	-0.534207	2.50221	-0.0986677	-0.215918	0.0554245	0.146123	-0.139318	-0.694178	0.124364	0.989133	-0.248413	-0.137389	2.83824	1.70424	0.924355	6.21568	1.46958	0.0799812	0.471873	-6.90652	0.260561	-0.950393	0.246991
GSM2334292	67.1245	M	63	1.91031	-0.0300202	-1.00438	0.0949163	-0.6305	0.00387706	1.6694	0.374069	0.223413	-0.3138	-0.0487367	-0.0712914	2.6144	-0.477456	-4.07679	-0.116005	-2.32949	-0.498593	-0.308286	1.48026	0.168903	0.739266	-1.17678	-0.573055	3.41807	-0.106999	-0.263781	0.0804991	0.100649	-0.20534	-0.758547	0.0727794	1.00459	-0.121774	-0.132015	1.94714	3.40034	0.719238	6.31871	1.13494	0.0675963	0.454995	-6.68288	0.157735	-1.02921	0.23929
GSM2334295	58.0114	F	56	1.96804	-0.0291691	-1.19562	0.0972619	-0.690763	0.00443501	1.38718	0.550212	0.206219	-0.318534	-0.0491951	-0.064294	2.54227	-0.58717	-5.02365	-0.111064	-1.79716	-0.506457	-0.297525	1.41996	0.186672	0.790476	-1.47313	-0.392715	3.37741	-0.110674	-0.256576	0.0753193	0.167743	-0.219993	-0.849911	0.0239784	1.0889	-0.207785	-0.138679	2.29325	1.29544	0.826735	6.3353	1.21702	0.0646229	0.341378	-6.65645	0.224506	-1.62999	0.248718
GSM2334296	74.3448	M	75	2.24836	-0.0292391	-0.926073	0.0933668	-0.693624	0.00445542	2.02544	0.344992	0.253249	-0.364298	-0.0603519	-0.0469225	2.52228	-0.391465	-4.00115	-0.109174	-2.48464	-0.464889	-0.310313	1.50677	0.152252	0.759055	-1.43893	-0.587315	3.90462	-0.0632197	-0.259319	0.0742175	0.141041	-0.16183	-0.884215	0.0212356	1.03598	-0.149746	-0.147833	3.21745	2.36398	0.822286	6.46018	1.33435	0.0849485	0.456634	-6.6346	0.179475	-0.837123	0.248045
GSM2334297	67.9106	F	68	1.97924	-0.0283918	-1.16964	0.0952866	-0.659207	0.00374627	2.14347	0.405778	0.199116	-0.297363	-0.0399586	-0.0449276	3.15363	-0.569729	-5.32488	-0.108639	-2.53787	-0.506045	-0.275663	1.45205	0.118253	0.754387	-1.34139	-0.503414	3.04388	-0.101328	-0.290326	0.082716	0.10627	-0.253772	-0.752297	0.0626789	1.00569	-0.236325	-0.122666	2.4038	3.36043	0.70955	6.55792	1.23278	0.0630301	0.319612	-6.31163	0.198424	-0.971198	0.234686
GSM2334299	57.4986	M	53	2.1459	-0.030244	-1.22413	0.0955433	-0.617102	0.0043525	1.73288	0.352778	0.189046	-0.37694	-0.0474453	-0.0585447	2.87599	-0.439803	-4.71514	-0.122384	-2.40725	-0.528895	-0.298628	1.50079	0.127181	0.77765	-1.60589	-0.5292	2.78552	-0.101428	-0.266018	0.080982	0.146179	-0.177623	-0.91816	0.0329105	1.08401	-0.163167	-0.168228	2.3814	2.55853	0.895049	6.29475	1.33748	0.0830682	0.41828	-6.99308	0.257717	-1.25719	0.253769
GSM2334301	70.6359	M	70	2.05817	-0.0300798	-1.29115	0.0967632	-0.654105	0.00394613	2.3159	0.47662	0.238142	-0.347464	-0.0313086	-0.0503959	3.44785	-0.480995	-4.92441	-0.123489	-2.81004	-0.538568	-0.304216	1.44407	0.2101	0.771174	-1.34259	-0.502605	3.51269	-0.0313073	-0.254951	0.0740183	0.170732	-0.228358	-0.928915	0.0364695	1.03346	-0.145721	-0.157468	2.38036	3.87549	0.938566	6.17287	1.2876	0.0778154	0.460797	-6.42318	0.230849	-1.22125	0.246801
GSM2334302	65.6207	M	67	2.19733	-0.0304866	-1.31373	0.0953094	-0.680352	0.00411806	2.64221	0.401749	0.207765	-0.347151	-0.0395295	-0.0728267	3.33103	-0.472868	-5.82597	-0.124909	-2.34864	-0.51172	-0.309565	1.55001	0.105492	0.736217	-1.46228	-0.413464	2.37401	-0.04879	-0.232046	0.0752649	0.169605	-0.347604	-1.1443	0.030116	1.06341	-0.192955	-0.150275	2.39743	3.1591	0.853803	6.50573	1.37703	0.0791713	0.545908	-6.35114	0.250013	-1.04651	0.261085
GSM2334303	74.0105	M	63	2.12174	-0.0274673	-1.15183	0.0999663	-0.521847	0.00363097	2.37951	0.424848	0.179925	-0.221996	-0.0368509	-0.0391496	2.6334	-0.594737	-4.1682	-0.115025	-2.73975	-0.514878	-0.289186	1.46803	0.121114	0.69361	-1.50026	-0.442798	2.18114	-0.191624	-0.233976	0.0870502	0.135084	-0.148408	-0.573622	0.0871564	1.04525	-0.146076	-0.128107	2.02845	6.26687	0.89623	6.32347	1.12305	0.0640178	0.397432	-6.42429	0.214321	-0.85784	0.247752
GSM2334304	43.954	F	47	2.12672	-0.0320346	-1.46392	0.0951332	-0.971887	0.00440719	1.51886	0.53814	0.219328	-0.41071	-0.0410803	-0.0700984	3.08716	-0.578621	-5.07444	-0.134254	-2.88014	-0.574406	-0.317417	1.52986	0.119079	0.726624	-1.5454	-0.561175	3.79519	-0.0674499	-0.323698	0.085019	0.136097	-0.167033	-0.879435	0.0370731	1.09944	-0.0895876	-0.15635	2.03984	1.72997	0.979719	6.4176	1.26309	0.0931182	0.463994	-6.65638	0.248027	-1.08604	0.241326
GSM2334305	43.4782	M	44	1.91723	-0.0290569	-1.20713	0.0966197	-0.852952	0.00438809	1.45888	0.425215	0.230123	-0.338046	-0.0323846	-0.0510804	2.96492	-0.642289	-5.1196	-0.15214	-2.73073	-0.514973	-0.303891	1.5052	0.112121	0.711052	-1.53258	-0.410491	3.07114	-0.0414571	-0.256406	0.0398256	0.117278	-0.233744	-0.79865	0.0383336	1.08379	-0.152607	-0.138904	1.944	1.19477	0.777817	6.27865	1.43351	0.0943976	0.556423	-5.90368	0.261596	-1.20378	0.237431
GSM2334308	69.3479	F	69	2.16073	-0.0292361	-1.26082	0.0973121	-0.554232	0.00433748	2.2931	0.72465	0.173101	-0.292541	-0.0458277	-0.0426465	3.05686	-0.451121	-4.32632	-0.111413	-1.91595	-0.570149	-0.364589	1.49743	0.113559	0.690917	-1.25056	-0.58697	2.53513	-0.135198	-0.287114	0.0844748	0.169325	-0.221619	-0.753844	0.0149803	1.04033	-0.1919	-0.150799	2.25465	1.64421	0.956377	6.55208	1.36621	0.077489	0.405804	-7.07096	0.239402	-0.794297	0.252378
GSM2334311	77.7934	F	76	2.02598	-0.0300593	-1.33008	0.0974312	-0.526421	0.003671	2.65283	0.288077	0.303627	-0.275928	-0.047649	-0.066971	3.71224	-0.41235	-4.75292	-0.104256	-2.21818	-0.541657	-0.31132	1.47047	0.157098	0.716549	-1.08344	-0.500324	2.77525	-0.0787599	-0.218092	0.0907482	0.118054	-0.233121	-0.733242	0.0531761	1.05383	-0.201435	-0.166522	2.47724	2.92373	1.12016	6.19637	1.24255	0.0739203	0.327621	-7.16257	0.226646	-1.18976	0.2475
GSM2334313	58.0257	F	54	1.84801	-0.0294643	-1.34221	0.0981342	-0.605524	0.00434658	2.74091	0.565774	0.167044	-0.248736	-0.0602951	-0.0549116	3.27604	-0.494099	-5.00184	-0.121419	-2.82831	-0.580902	-0.279358	1.44546	0.166659	0.743026	-1.4145	-0.41285	2.70449	-0.132382	-0.280632	0.0895348	0.102622	-0.218936	-0.778148	0.02318	1.04717	-0.144145	-0.152505	2.40402	3.18208	1.03315	6.35428	1.36006	0.110465	0.50972	-7.05513	0.243945	-0.96041	0.247435
GSM2334314	62.9886	F	70	2.05507	-0.0264962	-1.34569	0.0950322	-0.728662	0.0039956	1.88922	0.465682	0.180685	-0.392521	-0.042702	-0.057349	3.16486	-0.728304	-4.83907	-0.140618	-2.19728	-0.49671	-0.339127	1.47613	0.148479	0.712204	-1.37729	-0.583722	2.79674	-0.0583369	-0.326491	0.0771419	0.167267	-0.19709	-0.656774	0.0159782	1.0652	-0.193071	-0.139374	2.16172	1.35111	0.912881	6.43895	1.46473	0.0764774	0.419313	-6.74113	0.279396	-0.807567	0.22635
GSM2334315	46.7789	F	44	2.13215	-0.0315141	-1.41702	0.0955778	-0.711544	0.00411801	1.4271	0.548242	0.207044	-0.289706	-0.0428715	-0.0486702	3.1225	-0.786301	-5.02274	-0.110147	-2.01365	-0.54412	-0.344039	1.52716	0.132201	0.728771	-1.68542	-0.561361	2.47852	-0.0678557	-0.305541	0.0643739	0.128878	-0.198755	-0.882761	0.0463779	1.07618	-0.148668	-0.163348	2.09544	0.961612	1.06464	6.45756	1.30161	0.0798935	0.432105	-6.45095	0.237283	-0.785272	0.23944
GSM2334317	46.4676	M	40	1.98335	-0.0314601	-1.24152	0.0953029	-0.778656	0.00410577	1.78621	0.392799	0.209788	-0.33252	-0.0329044	-0.0579802	2.77467	-0.595381	-5.47336	-0.125454	-2.89309	-0.588028	-0.311338	1.48578	0.142916	0.7541	-1.84978	-0.374544	2.94393	-0.12832	-0.326867	0.0640358	0.133812	-0.26533	-0.865678	0.0351667	1.06059	-0.158792	-0.150753	2.52539	2.40405	0.904661	6.45713	1.1975	0.0797546	0.447825	-6.91634	0.234004	-1.13968	0.247573
GSM2334318	74.7906	F	71	2.10173	-0.030068	-1.1442	0.0957827	-0.468893	0.00416956	2.112	0.40813	0.210743	-0.303936	-0.0584769	-0.0415941	2.97825	-0.660352	-3.99896	-0.111223	-1.93073	-0.508691	-0.289702	1.45152	0.120758	0.723058	-1.05482	-0.456211	2.40461	-0.1883	-0.272607	0.0787467	0.132364	-0.233255	-0.849267	0.0455381	0.977285	-0.127332	-0.149743	2.20487	1.61832	1.05224	6.39673	1.43291	0.0853381	0.392469	-6.39806	0.213563	-0.673146	0.247761
GSM2334319	67.2061	M	67	2.17873	-0.0302028	-1.24655	0.0960046	-0.521991	0.00394384	1.60411	0.654367	0.208299	-0.338105	-0.0309491	-0.0464008	2.95537	-0.587103	-4.93079	-0.128219	-2.90299	-0.558387	-0.307185	1.51942	0.148728	0.720737	-1.54518	-0.519942	3.13504	-0.0456925	-0.297427	0.0744518	0.189772	-0.240626	-0.610148	0.0377103	1.10521	-0.154903	-0.136082	2.30234	2.16785	1.00333	6.46797	1.48856	0.0752373	0.502949	-7.32506	0.234825	-1.33004	0.251866
GSM2334320	55.5803	F	48	2.14326	-0.0304328	-1.27682	0.0987056	-0.663532	0.00390708	2.20892	0.466934	0.265277	-0.362719	-0.0520842	-0.0614957	2.85602	-0.553653	-4.56484	-0.119534	-3.33037	-0.525884	-0.287313	1.5355	0.119138	0.718953	-1.66065	-0.529453	2.92432	-0.0987369	-0.288006	0.0927468	0.108077	-0.250606	-0.947186	0.0487482	1.09691	-0.16804	-0.166344	2.04806	3.73454	0.905645	6.45207	1.40892	0.0887626	0.529584	-6.79918	0.248024	-1.29383	0.243574
GSM2334330	50.8071	F	44	1.88165	-0.0300334	-1.13692	0.0963367	-0.7019	0.00356627	2.16266	0.697767	0.254	-0.315609	-0.0451363	-0.0605177	2.69254	-0.561266	-4.91238	-0.114126	-3.14496	-0.516521	-0.278529	1.46642	0.117638	0.722482	-1.63196	-0.477955	2.23085	-0.181642	-0.248581	0.0945952	0.126208	-0.178345	-0.970402	0.0826753	0.994843	-0.159894	-0.135987	2.12968	4.83189	0.766833	6.36695	1.19137	0.0714555	0.312258	-6.51583	0.207353	-1.34031	0.245012
GSM2334331	39.5155	M	40	2.05326	-0.0305235	-1.31854	0.0980733	-0.520595	0.00392621	1.62666	0.299272	0.170092	-0.389114	-0.0445689	-0.0422073	2.70933	-0.44848	-5.37076	-0.121606	-2.6394	-0.550281	-0.293254	1.50534	0.111814	0.727621	-1.73665	-0.42855	2.87301	-0.0647688	-0.231885	0.0604505	0.168916	-0.22269	-0.826662	0.0376903	1.08351	-0.202954	-0.13447	1.59737	0.623485	0.950545	6.33207	1.24854	0.0816831	0.409806	-7.22854	0.212135	-0.954091	0.24986
GSM2334333	70.8733	M	68	2.16096	-0.028977	-1.16789	0.0953207	-0.486386	0.00430285	2.4185	0.478676	0.191243	-0.313376	-0.0361105	-0.0457019	3.01203	-0.452994	-4.34499	-0.0990622	-2.28739	-0.531559	-0.290852	1.51688	0.118976	0.739796	-1.37906	-0.372967	3.01446	-0.0587	-0.227342	0.0839214	0.152046	-0.130244	-0.867698	0.0205148	1.04094	-0.185085	-0.126579	2.02594	1.38062	1.04007	6.62982	1.39819	0.0605665	0.38714	-7.12026	0.242103	-1.17318	0.247152
GSM2334335	75.1325	M	69	2.08748	-0.0295697	-1.22007	0.0953386	-0.594419	0.00365493	1.82552	0.536021	0.177285	-0.290374	-0.0367397	-0.0782539	3.27628	-0.419316	-5.3079	-0.112199	-2.68737	-0.56417	-0.342871	1.53735	0.139761	0.724424	-1.38022	-0.515298	2.63696	-0.0790211	-0.248395	0.0861213	0.155445	-0.231206	-0.783602	0.058185	1.04495	-0.153699	-0.150999	2.74019	4.49078	0.861351	6.34894	1.31402	0.0900474	0.400274	-6.66058	0.251823	-1.19071	0.236361
GSM2334336	71.2354	F	66	2.05773	-0.0251098	-1.3601	0.0930564	-0.728877	0.00402948	2.18732	0.59368	0.244953	-0.250026	-0.0550201	-0.0513213	2.8485	-0.444259	-4.86404	-0.104149	-2.80294	-0.570935	-0.297175	1.49486	0.108827	0.752942	-1.16185	-0.375425	3.13143	-0.0791464	-0.220029	0.0855772	0.151906	-0.189654	-0.953311	0.0493396	1.00782	-0.195858	-0.122755	2.12562	3.55508	1.11179	6.49436	1.19257	0.0643609	0.349623	-7.0282	0.246516	-0.98481	0.256475
GSM2334337	49.0409	M	42	2.12042	-0.0284457	-1.39127	0.0959737	-0.595743	0.00381393	1.64298	0.460171	0.175388	-0.286552	-0.0349913	-0.0530141	2.91719	-0.693487	-5.08582	-0.119964	-2.73147	-0.533385	-0.288137	1.4897	0.092705	0.742616	-1.60902	-0.51932	2.79144	-0.0647188	-0.29543	0.0740454	0.118476	-0.25148	-1.09159	0.0423247	1.03219	-0.193153	-0.151603	2.18977	3.7248	1.07124	6.41389	1.05675	0.0617902	0.368021	-7.15582	0.162738	-1.00039	0.248669
[truncated: 562 more rows]
[truncated: 307 more columns]
